# Supplementary material for: Facilitating crRNA Design by Integrating DNA Interaction Features of CRISPR‐Cas12a System
Source: Adv Sci (Weinh). 2025 May 8;12(25):2501269. doi: 10.1002/advs.202501269 (PMC12224974; doi:10.1002/advs.202501269)
Supplement: Supplementary file 2 — Supplemental Table 3 [file ADVS-12-2501269-s001.xlsx]

## Sheet: Sheet1
Table S3. Short target sequences for constructing crRNA-DNA dataset (Group 3), selected from Huang, et al., Imeta (2024), e214.
	TS (5’ to 3’)	NTS (5’ to 3’)
iMeta-crRNA1	GCGGTCACAAATGACTCCTTTAAA	TTTAAAGGAGTCATTTGTGACCGC
iMeta-crRNA2	GCGCCCTCGGAAACGTTTACCAAA	TTTGGTAAACGTTTCCGAGGGCGC
iMeta-crRNA3	TCCATACATACGTTATCTACAAAA	TTTTGTAGATAACGTATGTATGGA
iMeta-crRNA4	CTGGAGGATATTGCCCGGGATAAA	TTTATCCCGGGCAATATCCTCCAG
iMeta-crRNA5	ATTTCACCTTTGATTTCTTTCAAA	TTTGAAAGAAATCAAAGGTGAAAT
iMeta-crRNA6	ATCAAGGACAGGTTTGGGGGTAAA	TTTACCCCCAAACCTGTCCTTGAT
iMeta-crRNA7	AAATATTTTAACAAACAAATCAAA	TTTGATTTGTTTGTTAAAATATTT
iMeta-crRNA8	CCATCTTGCTCTGCGTATTCCAAA	TTTGGAATACGCAGAGCAAGATGG
iMeta-crRNA9	TCTTTAGATACTCTAAGTATTAAA	TTTAATACTTAGAGTATCTAAAGA
iMeta-crRNA10	AGAGGACTTATTATTTAATCTAAA	TTTAGATTAAATAATAAGTCCTCT
iMeta-crRNA11	AAAAAGTTTTCATCTAAAATAAAA	TTTTATTTTAGATGAAAACTTTTT
iMeta-crRNA12	TGCTCCTGTCCACAAGCCTCTAAA	TTTAGAGGCTTGTGGACAGGAGCA
iMeta-crRNA13	CCACCAAATATTTTAACAAACAAA	TTTGTTTGTTAAAATATTTGGTGG
iMeta-crRNA14	TCAGCCGCTGCTGCTGGGTAAAAA	TTTTTACCCAGCAGCAGCGGCTGA
iMeta-crRNA15	CCTCGTCAGTCACTTGACGGTAAA	TTTACCGTCAAGTGACTGACGAGG
iMeta-crRNA16	GAGAAACATGAGTAGGAAAGTAAA	TTTACTTTCCTACTCATGTTTCTC
iMeta-crRNA17	GATCTATTATTTAAACAGATCAAA	TTTGATCTGTTTAAATAATAGATC
iMeta-crRNA18	AAAAACGGCGTAGAAGAGCGTAAA	TTTACGCTCTTCTACGCCGTTTTT
iMeta-crRNA19	ATTATTTAATCTAAATTATTTAAA	TTTAAATAATTTAGATTAAATAAT
iMeta-crRNA20	GATGTCCTGTACTCCTTGTCAAAA	TTTTGACAAGGAGTACAGGACATC
iMeta-crRNA21	AGCCACATCCCCACCGCTGTAAAA	TTTTACAGCGGTGGGGATGTGGCT
iMeta-crRNA22	TCTAAAGAATGCCTATTGTATAAA	TTTATACAATAGGCATTCTTTAGA
iMeta-crRNA23	TGCGTGCAGAGACGGTATCGGAAA	TTTCCGATACCGTCTCTGCACGCA
iMeta-crRNA24	TAGACTTCTATCTCATCCACAAAA	TTTTGTGGATGAGATAGAAGTCTA
iMeta-crRNA25	CAGAGGGTGGCTGACCGGCTGAAA	TTTCAGCCGGTCAGCCACCCTCTG
iMeta-crRNA26	ATTTCTCCGGCTCAGCAAACAAAA	TTTTGTTTGCTGAGCCGGAGAAAT
iMeta-crRNA27	TTCCAGACCATGCTCGCAGAGAAA	TTTCTCTGCGAGCATGGTCTGGAA
iMeta-crRNA28	CCAAATAAATAGTTTTCTTTGAAA	TTTCAAAGAAAACTATTTATTTGG
iMeta-crRNA29	GTAATCAATTACATGGATTCCAAA	TTTGGAATCCATGTAATTGATTAC
iMeta-crRNA30	CTGACTTTTTTTATATTCTTTAAA	TTTAAAGAATATAAAAAAAGTCAG
iMeta-crRNA31	ACAGGTGTATAAGGACTCAACAAA	TTTGTTGAGTCCTTATACACCTGT
iMeta-crRNA32	GAGCGCCGGTATCATTATCGAAAA	TTTTCGATAATGATACCGGCGCTC
iMeta-crRNA33	AATGATAATTACTATGAATGGAAA	TTTCCATTCATAGTAATTATCATT
iMeta-crRNA34	GCTGGCACATACTACACAAAGAAA	TTTCTTTGTGTAGTATGTGCCAGC
iMeta-crRNA35	TACGTTATCTACAAAATCTACAAA	TTTGTAGATTTTGTAGATAACGTA
iMeta-crRNA36	CCTAACCTATGACCCCTACGTAAA	TTTACGTAGGGGTCATAGGTTAGG
iMeta-crRNA37	CTGAAGGCAGTTGGTTTTTTAAAA	TTTTAAAAAACCAACTGCCTTCAG
iMeta-crRNA38	CACATTAAGTGCTGTGACTTTAAA	TTTAAAGTCACAGCACTTAATGTG
iMeta-crRNA39	CCAGAGGGAGAACCAGTCCGTAAA	TTTACGGACTGGTTCTCCCTCTGG
iMeta-crRNA40	GTTTCTCTCATTGCCTACTCCAAA	TTTGGAGTAGGCAATGAGAGAAAC
iMeta-crRNA41	AAAAAGCAGGCGTATACGACAAAA	TTTTGTCGTATACGCCTGCTTTTT
iMeta-crRNA42	GGATGTCCTGTACTCCTTGTCAAA	TTTGACAAGGAGTACAGGACATCC
iMeta-crRNA43	AGATTCTTGATAATTTCCATCAAA	TTTGATGGAAATTATCAAGAATCT
iMeta-crRNA44	TAGGGCTGTGGACTTAGGGAAAAA	TTTTTCCCTAAGTCCACAGCCCTA
iMeta-crRNA45	CGCGGACGGGCAGAAACGTCCAAA	TTTGGACGTTTCTGCCCGTCCGCG
iMeta-crRNA46	CACCTTTGATTTCTTTCAAAGAAA	TTTCTTTGAAAGAAATCAAAGGTG
iMeta-crRNA47	TATTCTGAGGGGTTCCAACGGAAA	TTTCCGTTGGAACCCCTCAGAATA
iMeta-crRNA48	AAGATAGAAAGCACTACCTTTAAA	TTTAAAGGTAGTGCTTTCTATCTT
iMeta-crRNA49	CTAGATTAGTATACGATTGGGAAA	TTTCCCAATCGTATACTAATCTAG
iMeta-crRNA50	GCAATCATTCTGAATTGGTCCAAA	TTTGGACCAATTCAGAATGATTGC
iMeta-crRNA51	AAATTGAGGCACTGGCAGATCAAA	TTTGATCTGCCAGTGCCTCAATTT
iMeta-crRNA52	CTTGACAACAGGACTCGTATCAAA	TTTGATACGAGTCCTGTTGTCAAG
iMeta-crRNA53	CGACAAGATTGTATTCAAAGTAAA	TTTACTTTGAATACAATCTTGTCG
iMeta-crRNA54	ACACCACCATTTGGTAACCGGAAA	TTTCCGGTTACCAAATGGTGGTGT
iMeta-crRNA55	TTCTGATGATATTGTTGACGGAAA	TTTCCGTCAACAATATCATCAGAA
iMeta-crRNA56	TCCATTAGAAGCATGCTTGTCAAA	TTTGACAAGCATGCTTCTAATGGA
iMeta-crRNA57	CACACGATTTATTGGTTCTTGAAA	TTTCAAGAACCAATAAATCGTGTG
iMeta-crRNA58	GTTACCAAATGGTGGTGTTTCAAA	TTTGAAACACCACCATTTGGTAAC
iMeta-crRNA59	CTTTAGTTAAAAATAGCTGAGAAA	TTTCTCAGCTATTTTTAACTAAAG
iMeta-crRNA60	GCGCCCGACTTTATCGCTTTGAAA	TTTCAAAGCGATAAAGTCGGGCGC
iMeta-crRNA61	GTCACTCTGTACCTGCCTACCAAA	TTTGGTAGGCAGGTACAGAGTGAC
iMeta-crRNA62	AGCAGCAGCGGCTGAGAGAAGAAA	TTTCTTCTCTCAGCCGCTGCTGCT
iMeta-crRNA63	CCAGACACAGTATTCACCTGGAAA	TTTCCAGGTGAATACTGTGTCTGG
iMeta-crRNA64	GATGCATTTACATATTCTTTTAAA	TTTAAAAGAATATGTAAATGCATC
iMeta-crRNA65	ACTGAGAAATGGATCATAAAGAAA	TTTCTTTATGATCCATTTCTCAGT
iMeta-crRNA66	CGTCGGCAAGTACAGATTCACAAA	TTTGTGAATCTGTACTTGCCGACG
iMeta-crRNA67	CTGTCCACAAGCCTCTAAATGAAA	TTTCATTTAGAGGCTTGTGGACAG
iMeta-crRNA68	GGTACTGAAGTCGTCGAGGCGAAA	TTTCGCCTCGACGACTTCAGTACC
iMeta-crRNA69	GTACTACGACAACGGAGGCGGAAA	TTTCCGCCTCCGTTGTCGTAGTAC
iMeta-crRNA70	GGTCCAAATCAATGCCTTTATAAA	TTTATAAAGGCATTGATTTGGACC
iMeta-crRNA71	ATTTTGCTAGAAGAGGTATACAAA	TTTGTATACCTCTTCTAGCAAAAT
iMeta-crRNA72	ATGGTGGCGCTCCCCGAGGGGAAA	TTTCCCCTCGGGGAGCGCCACCAT
iMeta-crRNA73	CCAATACAATCAGGCTCATCCAAA	TTTGGATGAGCCTGATTGTATTGG
iMeta-crRNA74	AGAGTTGTTCCAAGTAATCCAAAA	TTTTGGATTACTTGGAACAACTCT
iMeta-crRNA75	TTCCACCATTATTTATTAATAAAA	TTTTATTAATAAATAATGGTGGAA
iMeta-crRNA76	TTGGGTGAAGATTTTATTAATAAA	TTTATTAATAAAATCTTCACCCAA
iMeta-crRNA77	GTAGCGTCTCTTTAAAAACAGAAA	TTTCTGTTTTTAAAGAGACGCTAC
iMeta-crRNA78	GACTGCGTAAAGCCGGACTCCAAA	TTTGGAGTCCGGCTTTACGCAGTC
iMeta-crRNA79	AGAGCGCCGGTATCATTATCGAAA	TTTCGATAATGATACCGGCGCTCT
iMeta-crRNA80	TTTCTAGCACAAAGTCCACCCAAA	TTTGGGTGGACTTTGTGCTAGAAA
iMeta-crRNA81	AATAGGGTGGACGGGTTTTATAAA	TTTATAAAACCCGTCCACCCTATT
iMeta-crRNA82	GATGTTGTTAATCATGGAATTAAA	TTTAATTCCATGATTAACAACATC
iMeta-crRNA83	CATTGCGGTCGGTACCGGAGTAAA	TTTACTCCGGTACCGACCGCAATG
iMeta-crRNA84	AACATGAGTAGGAAAGTAAACAAA	TTTGTTTACTTTCCTACTCATGTT
iMeta-crRNA85	TCTCGCCAAACAAAGTCATGCAAA	TTTGCATGACTTTGTTTGGCGAGA
iMeta-crRNA86	CTCACATGGAACAATCTCCGGAAA	TTTCCGGAGATTGTTCCATGTGAG
iMeta-crRNA87	AACAGGTCGCTGCATGGCTGGAAA	TTTCCAGCCATGCAGCGACCTGTT
iMeta-crRNA88	CCATAAGCCAAATATACTTCCAAA	TTTGGAAGTATATTTGGCTTATGG
iMeta-crRNA89	ATTATCAAGAATCTGAGCTGCAAA	TTTGCAGCTCAGATTCTTGATAAT
iMeta-crRNA90	CTTTATCGCTTTGAAATTGGCAAA	TTTGCCAATTTCAAAGCGATAAAG
iMeta-crRNA91	GATGCCGACAAGATTGTATTCAAA	TTTGAATACAATCTTGTCGGCATC
iMeta-crRNA92	TATCTTATAATATTCAAAGCTAAA	TTTAGCTTTGAATATTATAAGATA
iMeta-crRNA93	AAATCACTATCATTCTCTTTTAAA	TTTAAAAGAGAATGATAGTGATTT
iMeta-crRNA94	CTTTAAAGGAACCTGCCACGCAAA	TTTGCGTGGCAGGTTCCTTTAAAG
iMeta-crRNA95	GTTACTTGCTACTTTTGATGGAAA	TTTCCATCAAAAGTAGCAAGTAAC
iMeta-crRNA96	GTCCTGTTGTCAAGGGAAAGTAAA	TTTACTTTCCCTTGACAACAGGAC
iMeta-crRNA97	GAGGCCCACTGTATTGCTACTAAA	TTTAGTAGCAATACAGTGGGCCTC
iMeta-crRNA98	ATCTAATTCAACAATTTAACCAAA	TTTGGTTAAATTGTTGAATTAGAT
iMeta-crRNA99	TGCCGACGCAAACGTCGCGCCAAA	TTTGGCGCGACGTTTGCGTCGGCA
iMeta-crRNA100	GTATACCTCTTCTAGCAAAATAAA	TTTATTTTGCTAGAAGAGGTATAC
iMeta-crRNA101	TCAGTTGGATAGTATAAGCATAAA	TTTATGCTTATACTATCCAACTGA
iMeta-crRNA102	CAGTATCACCTTGCCTCTGGGAAA	TTTCCCAGAGGCAAGGTGATACTG
iMeta-crRNA103	GCTTACGCGCCACACCCGCAGAAA	TTTCTGCGGGTGTGGCGCGTAAGC
iMeta-crRNA104	TACGTGCGCTTTACGCCCAGTAAA	TTTACTGGGCGTAAAGCGCACGTA
iMeta-crRNA105	CCCCGGGAGGGGGGACCAACAAAA	TTTTGTTGGTCCCCCCTCCCGGGG
iMeta-crRNA106	TCATTCGATTAGGCAGCAACGAAA	TTTCGTTGCTGCCTAATCGAATGA
iMeta-crRNA107	CCTATTGGACAGACAAGATAGAAA	TTTCTATCTTGTCTGTCCAATAGG
iMeta-crRNA108	TTCCCTGAGTTATTCCGTAGCAAA	TTTGCTACGGAATAACTCAGGGAA
iMeta-crRNA109	CAGTGCTTTTATTTTAGATGAAAA	TTTTCATCTAAAATAAAAGCACTG
iMeta-crRNA110	CTTTGCCACTGGTGTTTCTCCAAA	TTTGGAGAAACACCAGTGGCAAAG
iMeta-crRNA111	GGATTAAATGTTGCTCAGCTCAAA	TTTGAGCTGAGCAACATTTAATCC
iMeta-crRNA112	ATGCCACTGTAGCGTCTCTTTAAA	TTTAAAGAGACGCTACAGTGGCAT
iMeta-crRNA113	TCAGGCGCTGGCATTACTTTTAAA	TTTAAAAGTAATGCCAGCGCCTGA
iMeta-crRNA114	TTCAATTAGAAAATTTAGAAGAAA	TTTCTTCTAAATTTTCTAATTGAA
iMeta-crRNA115	TCTTAAGTACTTTTCCGTATTAAA	TTTAATACGGAAAAGTACTTAAGA
iMeta-crRNA116	TTCAATAATACAACTGATATCAAA	TTTGATATCAGTTGTATTATTGAA
iMeta-crRNA117	TCGAATGTCACGGAAGTGGGTAAA	TTTACCCACTTCCGTGACATTCGA
iMeta-crRNA118	AGCTGGAGTGTTTGTCCAAACAAA	TTTGTTTGGACAAACACTCCAGCT
iMeta-crRNA119	TACATATTTAAATCATTTACCAAA	TTTGGTAAATGATTTAAATATGTA
iMeta-crRNA120	CGTTTAATACTTAGAGTATCTAAA	TTTAGATACTCTAAGTATTAAACG
iMeta-crRNA121	TGATGGCATGCCGCCCCTCACAAA	TTTGTGAGGGGCGGCATGCCATCA
iMeta-crRNA122	ATTGGTAATAAAGCGTTAACCAAA	TTTGGTTAACGCTTTATTACCAAT
iMeta-crRNA123	GTACAGATTGGTTGAATTGGCAAA	TTTGCCAATTCAACCAATCTGTAC
iMeta-crRNA124	ACTTTGTATACCTCTTCTAGCAAA	TTTGCTAGAAGAGGTATACAAAGT
iMeta-crRNA125	TCACATGGAACAATCTCCGGAAAA	TTTTCCGGAGATTGTTCCATGTGA
iMeta-crRNA126	TCAATAATACAACTGATATCAAAA	TTTTGATATCAGTTGTATTATTGA
iMeta-crRNA127	TAGAGTTGTTCCAAGTAATCCAAA	TTTGGATTACTTGGAACAACTCTA
iMeta-crRNA128	AAAAAAGCAGGCGTATACGACAAA	TTTGTCGTATACGCCTGCTTTTTT
iMeta-crRNA129	CCTTGGTTTTCAAGAACCAATAAA	TTTATTGGTTCTTGAAAACCAAGG
iMeta-crRNA130	ATGGGCCGGGAGGGCCGAGCCAAA	TTTGGCTCGGCCCTCCCGGCCCAT
iMeta-crRNA131	AAATACATACAGAGGTGTGTCAAA	TTTGACACACCTCTGTATGTATTT
iMeta-crRNA132	GTAGCAAGTAACCCTCCCGACAAA	TTTGTCGGGAGGGTTACTTGCTAC
iMeta-crRNA133	GATGTAAGCAATTACGGACAGAAA	TTTCTGTCCGTAATTGCTTACATC
iMeta-crRNA134	AAAACCTTGCTCTCGCCAAACAAA	TTTGTTTGGCGAGAGCAAGGTTTT
iMeta-crRNA135	GGTCCCACCTCAGCACACATCAAA	TTTGATGTGTGCTGAGGTGGGACC
iMeta-crRNA136	CAACCACTTCATTACCCGCCTAAA	TTTAGGCGGGTAATGAAGTGGTTG
iMeta-crRNA137	ACGCCCTGGTACAAAAAGAGGAAA	TTTCCTCTTTTTGTACCAGGGCGT
iMeta-crRNA138	CCCATCAACTGAGGAAATGGGAAA	TTTCCCATTTCCTCAGTTGATGGG
iMeta-crRNA139	ACCTCGACTCCATCCAGGCTGAAA	TTTCAGCCTGGATGGAGTCGAGGT
iMeta-crRNA140	GCTCACTGCTGTGCACTTTATAAA	TTTATAAAGTGCACAGCAGTGAGC
iMeta-crRNA141	GTTGGAACCCCTCAGAATAACAAA	TTTGTTATTCTGAGGGGTTCCAAC
iMeta-crRNA142	TGCGAGCCGCATCCAAAGATGAAA	TTTCATCTTTGGATGCGGCTCGCA
iMeta-crRNA143	CTTTCTCAGCTATTTTTAACTAAA	TTTAGTTAAAAATAGCTGAGAAAG
iMeta-crRNA144	AATGGCCACATTGATAATCGAAAA	TTTTCGATTATCAATGTGGCCATT
iMeta-crRNA145	AACTGATGCAGAGGAGCCGGCAAA	TTTGCCGGCTCCTCTGCATCAGTT
iMeta-crRNA146	ATCTTTAATAGCCCTTGTTGCAAA	TTTGCAACAAGGGCTATTAAAGAT
iMeta-crRNA147	GGTCTGCGTATCAACAGCGCGAAA	TTTCGCGCTGTTGATACGCAGACC
iMeta-crRNA148	TGAGCGATGTCGCCGCTCCCAAAA	TTTTGGGAGCGGCGACATCGCTCA
iMeta-crRNA149	ACGCTCAACAAGCAATTAAAGAAA	TTTCTTTAATTGCTTGTTGAGCGT
iMeta-crRNA150	AAGATGTTTTTATTCAATTAGAAA	TTTCTAATTGAATAAAAACATCTT
iMeta-crRNA151	GTCGCCGCGCGCGTCGAGGGTAAA	TTTACCCTCGACGCGCGCGGCGAC
iMeta-crRNA152	GCCTCCTTATGCAATGATGCCAAA	TTTGGCATCATTGCATAAGGAGGC
iMeta-crRNA153	CATTACTGACGCTGAGGTGCGAAA	TTTCGCACCTCAGCGTCAGTAATG
iMeta-crRNA154	CCACCTTGCCCTTGCCATCATAAA	TTTATGATGGCAAGGGCAAGGTGG
iMeta-crRNA155	ACTTTATAAGAATATATATATAAA	TTTATATATATATTCTTATAAAGT
iMeta-crRNA156	GCGAAACAGGCCTCATCGAGGAAA	TTTCCTCGATGAGGCCTGTTTCGC
iMeta-crRNA157	AACGCAAGGAATTACGGTATCAAA	TTTGATACCGTAATTCCTTGCGTT
iMeta-crRNA158	ACCTGGTGCAGCAGATCGCTAAAA	TTTTAGCGATCTGCTGCACCAGGT
iMeta-crRNA159	TACCGTAATTCCTTGCGTTTGAAA	TTTCAAACGCAAGGAATTACGGTA
iMeta-crRNA160	ATAAATAGTTTTCTTTGAAAGAAA	TTTCTTTCAAAGAAAACTATTTAT
iMeta-crRNA161	CACGATGCCGGCGTTAACGTTAAA	TTTAACGTTAACGCCGGCATCGTG
iMeta-crRNA162	CGATATGGATCGTTTCCGGGTAAA	TTTACCCGGAAACGATCCATATCG
iMeta-crRNA163	ATTTGGAGAAACACCAGTGGCAAA	TTTGCCACTGGTGTTTCTCCAAAT
iMeta-crRNA164	CTTTGAATATTATAAGATACTAAA	TTTAGTATCTTATAATATTCAAAG
iMeta-crRNA165	CAGCTATAGACGACATCGCTCAAA	TTTGAGCGATGTCGTCTATAGCTG
iMeta-crRNA166	TATTCAAGCTATCGTGAAACAAAA	TTTTGTTTCACGATAGCTTGAATA
iMeta-crRNA167	TGAGGTGGGACCAGGTAAAACAAA	TTTGTTTTACCTGGTCCCACCTCA
iMeta-crRNA168	GCAGGCGTATACGACAAAAACAAA	TTTGTTTTTGTCGTATACGCCTGC
iMeta-crRNA169	TTCTAAATTTTCTAATTGAATAAA	TTTATTCAATTAGAAAATTTAGAA
iMeta-crRNA170	CACACATCCCATTGAATAAACAAA	TTTGTTTATTCAATGGGATGTGTG
iMeta-crRNA171	ACCCGGCGCCACCTCACAACAAAA	TTTTGTTGTGAGGTGGCGCCGGGT
iMeta-crRNA172	TAAGCATAAAGTTGATGTTAGAAA	TTTCTAACATCAACTTTATGCTTA
iMeta-crRNA173	AAGTTTGCAACAAGGGCTATTAAA	TTTAATAGCCCTTGTTGCAAACTT
iMeta-crRNA174	ATTCTGTAGTATTCAAAGGGTAAA	TTTACCCTTTGAATACTACAGAAT
iMeta-crRNA175	TCGCCAGGTAGGCGACAAACGAAA	TTTCGTTTGTCGCCTACCTGGCGA
iMeta-crRNA176	GAGAAATTACAGGGCTGAGTGAAA	TTTCACTCAGCCCTGTAATTTCTC
iMeta-crRNA177	TACAGAGGTGTGTCAAAGCCTAAA	TTTAGGCTTTGACACACCTCTGTA
iMeta-crRNA178	CTTTGAAAGAAATCAAAGGTGAAA	TTTCACCTTTGATTTCTTTCAAAG
iMeta-crRNA179	GTGATTGCACGAAAAGGAGATAAA	TTTATCTCCTTTTCGTGCAATCAC
iMeta-crRNA180	CAAAACGCGTAGCAGGTGCGCAAA	TTTGCGCACCTGCTACGCGTTTTG
iMeta-crRNA181	CATTGAGAATTGGAATTTACAAAA	TTTTGTAAATTCCAATTCTCAATG
iMeta-crRNA182	AAAGCTTTATGGTCGCACTAGAAA	TTTCTAGTGCGACCATAAAGCTTT
iMeta-crRNA183	GTCTGAAAGTGGCTTTCTCGCAAA	TTTGCGAGAAAGCCACTTTCAGAC
iMeta-crRNA184	AACCCTAGCCAATCCAGCTTTAAA	TTTAAAGCTGGATTGGCTAGGGTT
iMeta-crRNA185	GCCAGCTGGGCAGCCTCGGTTAAA	TTTAACCGAGGCTGCCCAGCTGGC
iMeta-crRNA186	GTAAGGTTATGTTTTCCCCCGAAA	TTTCGGGGGAAAACATAACCTTAC
iMeta-crRNA187	TGAAATTGGTTTGTCTAATCCAAA	TTTGGATTAGACAAACCAATTTCA
iMeta-crRNA188	TCTTACTTTGCCTCGTGGAGCAAA	TTTGCTCCACGAGGCAAAGTAAGA
iMeta-crRNA189	ACTTGAAGCGTGGGCGAGGGAAAA	TTTTCCCTCGCCCACGCTTCAAGT
iMeta-crRNA190	CAAGCTATCGTGAAACAAAATAAA	TTTATTTTGTTTCACGATAGCTTG
iMeta-crRNA191	GCGCTATTCCAGACCCTGGTTAAA	TTTAACCAGGGTCTGGAATAGCGC
iMeta-crRNA192	AAAGGAGGAAATCGCAGCACTAAA	TTTAGTGCTGCGATTTCCTCCTTT
iMeta-crRNA193	GTAACGCCTTTACAGCGGGCAAAA	TTTTGCCCGCTGTAAAGGCGTTAC
iMeta-crRNA194	ATCAGCAACCTTTAAAGAAACAAA	TTTGTTTCTTTAAAGGTTGCTGAT
iMeta-crRNA195	CTCGACACCCCACCGCAAACCAAA	TTTGGTTTGCGGTGGGGTGTCGAG
iMeta-crRNA196	ACAGAGTTCCAAGGGAGCACGAAA	TTTCGTGCTCCCTTGGAACTCTGT
iMeta-crRNA197	GTCCACCTAATGGATTCGTGTAAA	TTTACACGAATCCATTAGGTGGAC
iMeta-crRNA198	AAGCCATTTCGACTCTGCGCAAAA	TTTTGCGCAGAGTCGAAATGGCTT
iMeta-crRNA199	CCATTGTGGTGAGATAGCCAAAAA	TTTTTGGCTATCTCACCACAATGG
iMeta-crRNA200	CGTATCAAACGGGCAAAGCCCAAA	TTTGGGCTTTGCCCGTTTGATACG
iMeta-crRNA201	CAGAGTATTGCTTAGGGGATCAAA	TTTGATCCCCTAAGCAATACTCTG
iMeta-crRNA202	GTATTATTGAAATACATATTTAAA	TTTAAATATGTATTTCAATAATAC
iMeta-crRNA203	GGGGTGTTAGAAGACAAAAGTAAA	TTTACTTTTGTCTTCTAACACCCC
iMeta-crRNA204	AACGAACGTCCTCTGTTTTTAAAA	TTTTAAAAACAGAGGACGTTCGTT
iMeta-crRNA205	ATAGGCAACGTCTGACTGCGTAAA	TTTACGCAGTCAGACGTTGCCTAT
iMeta-crRNA206	ATACTCAAGACTTCCAGTATCAAA	TTTGATACTGGAAGTCTTGAGTAT
iMeta-crRNA207	ATTGGCATGACAGGATGGACCAAA	TTTGGTCCATCCTGTCATGCCAAT
iMeta-crRNA208	CTCTTTGGGCAGTCAGGTGGTAAA	TTTACCACCTGACTGCCCAAAGAG
iMeta-crRNA209	GGGAGAGTTCACTAGTGAATAAAA	TTTTATTCACTAGTGAACTCTCCC
iMeta-crRNA210	TTCTTTACCACCTGACTGCCCAAA	TTTGGGCAGTCAGGTGGTAAAGAA
iMeta-crRNA211	ATCACCCTTCAAACCGCAGAAAAA	TTTTTCTGCGGTTTGAAGGGTGAT
iMeta-crRNA212	ATTCCACCATTATTTATTAATAAA	TTTATTAATAAATAATGGTGGAAT
iMeta-crRNA213	TTGGCAGATTCCCGCCAGAGCAAA	TTTGCTCTGGCGGGAATCTGCCAA
iMeta-crRNA214	CCGATCCGCCCATCGTTCAAGAAA	TTTCTTGAACGATGGGCGGATCGG
iMeta-crRNA215	TTGCTACGGAATAACTCAGGGAAA	TTTCCCTGAGTTATTCCGTAGCAA
iMeta-crRNA216	CACGTCGTAGGTCGACCCTTTAAA	TTTAAAGGGTCGACCTACGACGTG
iMeta-crRNA217	TCACCAGCAGAGGCGAAAAAGAAA	TTTCTTTTTCGCCTCTGCTGGTGA
iMeta-crRNA218	TGGTGTTTTGACTCAAACCCAAAA	TTTTGGGTTTGAGTCAAAACACCA
iMeta-crRNA219	TATTTTCCGGCAAGCCGCATAAAA	TTTTATGCGGCTTGCCGGAAAATA
iMeta-crRNA220	GGACCAACCCATCAACTGAGGAAA	TTTCCTCAGTTGATGGGTTGGTCC
iMeta-crRNA221	TAGAGGCAACCTATCAGTATTAAA	TTTAATACTGATAGGTTGCCTCTA
iMeta-crRNA222	CGGACTTTTAAGTCAGGGGTGAAA	TTTCACCCCTGACTTAAAAGTCCG
iMeta-crRNA223	TATTGCCAACCCAACCATTATAAA	TTTATAATGGTTGGGTTGGCAATA
iMeta-crRNA224	TGTGCTGAGGTGGGACCAGGTAAA	TTTACCTGGTCCCACCTCAGCACA
iMeta-crRNA225	CTATAATGAGAAGAAATCTGTAAA	TTTACAGATTTCTTCTCATTATAG
iMeta-crRNA226	TTCCATGATTAACAACATCATAAA	TTTATGATGTTGTTAATCATGGAA
iMeta-crRNA227	TCAATGGGATGTGTGCCAAACAAA	TTTGTTTGGCACACATCCCATTGA
iMeta-crRNA228	CAATAATACAACTGATATCAAAAA	TTTTTGATATCAGTTGTATTATTG
iMeta-crRNA229	CACCACCACCTGGAAAGAATAAAA	TTTTATTCTTTCCAGGTGGTGGTG
iMeta-crRNA230	GGTAACGCCTTTACAGCGGGCAAA	TTTGCCCGCTGTAAAGGCGTTACC
iMeta-crRNA231	AAATCCCGGGGCTAAACCCCGAAA	TTTCGGGGTTTAGCCCCGGGATTT
iMeta-crRNA232	CGTATACACATTGGGCAATTAAAA	TTTTAATTGCCCAATGTGTATACG
iMeta-crRNA233	CACCAGCAGAGGCGAAAAAGAAAA	TTTTCTTTTTCGCCTCTGCTGGTG
iMeta-crRNA234	GGTCCCCCCTCCCGGGGGAAGAAA	TTTCTTCCCCCGGGAGGGGGGACC
iMeta-crRNA235	GTCGTCTAACAAGTTGCTAATAAA	TTTATTAGCAACTTGTTAGACGAC
iMeta-crRNA236	CGGTATCAAAAATAGCACAGCAAA	TTTGCTGTGCTATTTTTGATACCG
iMeta-crRNA237	CGATATCTCATGAAAACTGAGAAA	TTTCTCAGTTTTCATGAGATATCG
iMeta-crRNA238	GACGTGATGGTGTTTTGACTCAAA	TTTGAGTCAAAACACCATCACGTC
iMeta-crRNA239	TGAGCATTTTGCGCAGAGTCGAAA	TTTCGACTCTGCGCAAAATGCTCA
iMeta-crRNA240	CAAGCCATTTCGACTCTGCGCAAA	TTTGCGCAGAGTCGAAATGGCTTG
iMeta-crRNA241	CGCACCTCTTTTATCTCTTCCAAA	TTTGGAAGAGATAAAAGAGGTGCG
iMeta-crRNA242	TAACTCCGTACCCGGAGCGCCAAA	TTTGGCGCTCCGGGTACGGAGTTA
iMeta-crRNA243	CAAAGTACTACAAATACGTTTAAA	TTTAAACGTATTTGTAGTACTTTG
iMeta-crRNA244	ATCACCACCAAATAGCAAATCAAA	TTTGATTTGCTATTTGGTGGTGAT
iMeta-crRNA245	TTGGCGGATTTATGACAAACCAAA	TTTGGTTTGTCATAAATCCGCCAA
iMeta-crRNA246	CAGGTCGCTGCATGGCTGGAAAAA	TTTTTCCAGCCATGCAGCGACCTG
iMeta-crRNA247	TAGACACAGAAGAAATAGTAGAAA	TTTCTACTATTTCTTCTGTGTCTA
iMeta-crRNA248	ATCCCTCAGCGCCCGAAAGGCAAA	TTTGCCTTTCGGGCGCTGAGGGAT
iMeta-crRNA249	TCCCACCACCTGTACAGGGACAAA	TTTGTCCCTGTACAGGTGGTGGGA
iMeta-crRNA250	AAACGAACGTCCTCTGTTTTTAAA	TTTAAAAACAGAGGACGTTCGTTT
iMeta-crRNA251	GGTTAAAACTGTGGTATTTTCAAA	TTTGAAAATACCACAGTTTTAACC
iMeta-crRNA252	CGAGCTGATGATGCGGGTCATAAA	TTTATGACCCGCATCATCAGCTCG
iMeta-crRNA253	GTTACGACGTAAAGGGCGGCGAAA	TTTCGCCGCCCTTTACGTCGTAAC
iMeta-crRNA254	AAGATTGTATTCAAAGTAAATAAA	TTTATTTACTTTGAATACAATCTT
iMeta-crRNA255	GACCCTGTCGATCAGCTTTTTAAA	TTTAAAAAGCTGATCGACAGGGTC
iMeta-crRNA256	AAAAACTGCATTGCCGCCGCCAAA	TTTGGCGGCGGCAATGCAGTTTTT
iMeta-crRNA257	AGCCATTTCCCCTTTAGTTAAAAA	TTTTTAACTAAAGGGGAAATGGCT
iMeta-crRNA258	AGACTCAATACAAACAGGACTAAA	TTTAGTCCTGTTTGTATTGAGTCT
iMeta-crRNA259	TTGTACCTATTTTTAATACGGAAA	TTTCCGTATTAAAAATAGGTACAA
iMeta-crRNA260	AACTTGAAGCGTGGGCGAGGGAAA	TTTCCCTCGCCCACGCTTCAAGTT
iMeta-crRNA261	GAACGATGGGCGGATCGGTGAAAA	TTTTCACCGATCCGCCCATCGTTC
iMeta-crRNA262	CACCAGGAGGGTGAACACGACAAA	TTTGTCGTGTTCACCCTCCTGGTG
iMeta-crRNA263	TTATCATGCATGAGCGCCGCCAAA	TTTGGCGGCGCTCATGCATGATAA
iMeta-crRNA264	GAAGCATCCCAAGCATTGCAAAAA	TTTTTGCAATGCTTGGGATGCTTC
iMeta-crRNA265	GATATCAACCATGTCATATTCAAA	TTTGAATATGACATGGTTGATATC
iMeta-crRNA266	TGCTTTGCAGAAACAAAGGTCAAA	TTTGACCTTTGTTTCTGCAAAGCA
iMeta-crRNA267	ACAAGCAATTAAAGAAAATGCAAA	TTTGCATTTTCTTTAATTGCTTGT
iMeta-crRNA268	TACCTACAAAACCAACTAAATAAA	TTTATTTAGTTGGTTTTGTAGGTA
iMeta-crRNA269	TAGAGAGTCGCAACGAAACGGAAA	TTTCCGTTTCGTTGCGACTCTCTA
iMeta-crRNA270	CTGAAGAACCGTCATCTATCAAAA	TTTTGATAGATGACGGTTCTTCAG
iMeta-crRNA271	GAAAACTGAGAAATGGATCATAAA	TTTATGATCCATTTCTCAGTTTTC
iMeta-crRNA272	ATTCAGTAGTCGAGATCGATCAAA	TTTGATCGATCTCGACTACTGAAT
iMeta-crRNA273	TAAAGTGCACAGCAGTGAGCCAAA	TTTGGCTCACTGCTGTGCACTTTA
iMeta-crRNA274	AAGGTACTTTAGGGCAAATGAAAA	TTTTCATTTGCCCTAAAGTACCTT
iMeta-crRNA275	ATCACCTCATCAACGGAAATAAAA	TTTTATTTCCGTTGATGAGGTGAT
iMeta-crRNA276	CTGACCCAGAATAACCTGAACAAA	TTTGTTCAGGTTATTCTGGGTCAG
iMeta-crRNA277	GCGTAATGCGCTTACTAGTGCAAA	TTTGCACTAGTAAGCGCATTACGC
iMeta-crRNA278	AAAACTTTTGATTTGTTTGTTAAA	TTTAACAAACAAATCAAAAGTTTT
iMeta-crRNA279	ACTGAGGTCATCTTCCAGACCAAA	TTTGGTCTGGAAGATGACCTCAGT
iMeta-crRNA280	TAGGAATCACTAGAGCCCGAGAAA	TTTCTCGGGCTCTAGTGATTCCTA
iMeta-crRNA281	CCTAGGGCCTTCATCACCACCAAA	TTTGGTGGTGATGAAGGCCCTAGG
iMeta-crRNA282	AAACGGGCAAAGCCCAAACCCAAA	TTTGGGTTTGGGCTTTGCCCGTTT
iMeta-crRNA283	GGTGTGTGTCAGGGTAAACATAAA	TTTATGTTTACCCTGACACACACC
iMeta-crRNA284	AATCACCTCATCAACGGAAATAAA	TTTATTTCCGTTGATGAGGTGATT
iMeta-crRNA285	TGTGCGTTAAAAAATACAATGAAA	TTTCATTGTATTTTTTAACGCACA
iMeta-crRNA286	ATGACGGTTCTTCAGATTCATAAA	TTTATGAATCTGAAGAACCGTCAT
iMeta-crRNA287	AACAAATAACAGACTCAATACAAA	TTTGTATTGAGTCTGTTATTTGTT
iMeta-crRNA288	CTAAGCAATACTCTGATTGACAAA	TTTGTCAATCAGAGTATTGCTTAG
iMeta-crRNA289	TCTCGACTACTGAATGTATTTAAA	TTTAAATACATTCAGTAGTCGAGA
iMeta-crRNA290	AAAGTGTTACTCTGCAACGTCAAA	TTTGACGTTGCAGAGTAACACTTT
iMeta-crRNA291	ATCCTGACCTCGAGGCACGCTAAA	TTTAGCGTGCCTCGAGGTCAGGAT
iMeta-crRNA292	TTGCCACTGATACGGTCCTCAAAA	TTTTGAGGACCGTATCAGTGGCAA
iMeta-crRNA293	ATTCTTTAAATAATTTAGATTAAA	TTTAATCTAAATTATTTAAAGAAT
iMeta-crRNA294	GTGCAACTTTGCGGGCACCGTAAA	TTTACGGTGCCCGCAAAGTTGCAC
iMeta-crRNA295	TGGCCCCCAAACACTACCCATAAA	TTTATGGGTAGTGTTTGGGGGCCA
iMeta-crRNA296	AGACAGAAGCTTGAAGACATCAAA	TTTGATGTCTTCAAGCTTCTGTCT
iMeta-crRNA297	TCCACGATAATCTCAGGCTTCAAA	TTTGAAGCCTGAGATTATCGTGGA
iMeta-crRNA298	GTTGATGGGTTGGTCCCGTCGAAA	TTTCGACGGGACCAACCCATCAAC
iMeta-crRNA299	TCCATAATTTTGTGCGTTAAGAAA	TTTCTTAACGCACAAAATTATGGA
iMeta-crRNA300	ATCCAGTGAAATGTTTGCGAGAAA	TTTCTCGCAAACATTTCACTGGAT
iMeta-crRNA301	TTGGTTTGTCATAAATCCGCCAAA	TTTGGCGGATTTATGACAAACCAA
iMeta-crRNA302	TTTTTTATGCGGCTTGCCGGAAAA	TTTTCCGGCAAGCCGCATAAAAAA
iMeta-crRNA303	TGATTGCACGAAAAGGAGATAAAA	TTTTATCTCCTTTTCGTGCAATCA
iMeta-crRNA304	AACAATATCATCAGAATCTACAAA	TTTGTAGATTCTGATGATATTGTT
iMeta-crRNA305	CACCGTAATCTAGGTGAGTTTAAA	TTTAAACTCACCTAGATTACGGTG
iMeta-crRNA306	CGTGACTTCAAGATCTGATCTAAA	TTTAGATCAGATCTTGAAGTCACG
iMeta-crRNA307	CCTCGTCCACGTGGCATTTCGAAA	TTTCGAAATGCCACGTGGACGAGG
iMeta-crRNA308	CATTATTTTGGTAAATGATTTAAA	TTTAAATCATTTACCAAAATAATG
iMeta-crRNA309	GGTGGGACCCCCTGGCTCTGGAAA	TTTCCAGAGCCAGGGGGTCCCACC
iMeta-crRNA310	CGTCGTATACGAGAGTTAGATAAA	TTTATCTAACTCTCGTATACGACG
iMeta-crRNA311	AAAGCCACACGATATCTCATGAAA	TTTCATGAGATATCGTGTGGCTTT
iMeta-crRNA312	AAGCCACACGATATCTCATGAAAA	TTTTCATGAGATATCGTGTGGCTT
iMeta-crRNA313	ACGTTATCTACAAAATCTACAAAA	TTTTGTAGATTTTGTAGATAACGT
iMeta-crRNA314	TAGTCGAGATCGATCAAACAGAAA	TTTCTGTTTGATCGATCTCGACTA
iMeta-crRNA315	GCTGCAATCATTGCTCTCTCAAAA	TTTTGAGAGAGCAATGATTGCAGC
iMeta-crRNA316	AAGCATCCCAAGCATTGCAAAAAA	TTTTTTGCAATGCTTGGGATGCTT
iMeta-crRNA317	TGCTGTTGCTTTCCTTTGTTTAAA	TTTAAACAAAGGAAAGCAACAGCA
iMeta-crRNA318	AGCTATTTTTAACTAAAGGGGAAA	TTTCCCCTTTAGTTAAAAATAGCT
iMeta-crRNA319	CAGCCAAGTACCGCCGCCAGGAAA	TTTCCTGGCGGCGGTACTTGGCTG
iMeta-crRNA320	TCTTCCTCTCAATGTTCTCTCAAA	TTTGAGAGAACATTGAGAGGAAGA
iMeta-crRNA321	TGAAACGTTTGAGCAAATTTGAAA	TTTCAAATTTGCTCAAACGTTTCA
iMeta-crRNA322	AACGTTAACGCCGGCATCGTGAAA	TTTCACGATGCCGGCGTTAACGTT
iMeta-crRNA323	CCACTGAAGGCGCGCTGAACGAAA	TTTCGTTCAGCGCGCCTTCAGTGG
iMeta-crRNA324	CCCTCGCTTTGCTAGTCCTACAAA	TTTGTAGGACTAGCAAAGCGAGGG
iMeta-crRNA325	CAGTATAACTATAATGAGAAGAAA	TTTCTTCTCATTATAGTTATACTG
iMeta-crRNA326	ATCCCCACCGCTGTAAAAATCAAA	TTTGATTTTTACAGCGGTGGGGAT
iMeta-crRNA327	GGAGGTCTCACCACCACCTGGAAA	TTTCCAGGTGGTGGTGAGACCTCC
iMeta-crRNA328	AATACCGTATGTGCTTGGGGGAAA	TTTCCCCCAAGCACATACGGTATT
iMeta-crRNA329	AATTTACTGCTTTGATGCGTCAAA	TTTGACGCATCAAAGCAGTAAATT
iMeta-crRNA330	CGCAGAGCAAGATGGTAGAATAAA	TTTATTCTACCATCTTGCTCTGCG
iMeta-crRNA331	ATCAAAGGATACTCCATATGCAAA	TTTGCATATGGAGTATCCTTTGAT
iMeta-crRNA332	GTTGGAGCTTGCTCATTAACAAAA	TTTTGTTAATGAGCAAGCTCCAAC
iMeta-crRNA333	TGGACAAACGTGACCTTCCTGAAA	TTTCAGGAAGGTCACGTTTGTCCA
iMeta-crRNA334	GACATCGCTCAGCTCGCAAACAAA	TTTGTTTGCGAGCTGAGCGATGTC
iMeta-crRNA335	TTACGCATCGTTGCTAACCCCAAA	TTTGGGGTTAGCAACGATGCGTAA
iMeta-crRNA336	AGAAAGCCGACGCGGTCTTTAAAA	TTTTAAAGACCGCGTCGGCTTTCT
iMeta-crRNA337	ACCGCTCATATAATGATTTGGAAA	TTTCCAAATCATTATATGAGCGGT
iMeta-crRNA338	TAATAACCACCCTGATCTTTCAAA	TTTGAAAGATCAGGGTGGTTATTA
iMeta-crRNA339	AAAAGTCAGCTATGTAAACAGAAA	TTTCTGTTTACATAGCTGACTTTT
iMeta-crRNA340	CCACAAGCCTCTAAATGAAACAAA	TTTGTTTCATTTAGAGGCTTGTGG
iMeta-crRNA341	CAAAAAAGACAGCATCTAATTAAA	TTTAATTAGATGCTGTCTTTTTTG
iMeta-crRNA342	AGAAAACACTCTCTTCAATCCAAA	TTTGGATTGAAGAGAGTGTTTTCT
iMeta-crRNA343	ATGGGAAAATCGGACATGAAGAAA	TTTCTTCATGTCCGATTTTCCCAT
iMeta-crRNA344	CCGGGATTTCACCCCTGACTTAAA	TTTAAGTCAGGGGTGAAATCCCGG
iMeta-crRNA345	GGTTAAATCCCTCAGCGCCCGAAA	TTTCGGGCGCTGAGGGATTTAACC
iMeta-crRNA346	GGCGTCTTTCTCCAGTACTTTAAA	TTTAAAGTACTGGAGAAAGACGCC
iMeta-crRNA347	CGCTTCAAGTTGATCCCTCTTAAA	TTTAAGAGGGATCAACTTGAAGCG
iMeta-crRNA348	AGATGTTCTGGCCAAATCTGTAAA	TTTACAGATTTGGCCAGAACATCT
iMeta-crRNA349	GGAATGGGCAATCGTGATTTCAAA	TTTGAAATCACGATTGCCCATTCC
iMeta-crRNA350	ATTGGTTTCTAGTGCGACCATAAA	TTTATGGTCGCACTAGAAACCAAT
iMeta-crRNA351	TTGGGCGGGGTGTTAGAAGACAAA	TTTGTCTTCTAACACCCCGCCCAA
iMeta-crRNA352	TCATGGAGGATTGCTTTATCAAAA	TTTTGATAAAGCAATCCTCCATGA
iMeta-crRNA353	ATGATTAACAACATCATAAACAAA	TTTGTTTATGATGTTGTTAATCAT
iMeta-crRNA354	AGGTGCGAGACTTAGGAAATGAAA	TTTCATTTCCTAAGTCTCGCACCT
iMeta-crRNA355	AAGTGTAAACACCCCGACGGCAAA	TTTGCCGTCGGGGTGTTTACACTT
iMeta-crRNA356	GACAACCTGAACAAGGTGTTTAAA	TTTAAACACCTTGTTCAGGTTGTC
iMeta-crRNA357	ACACAATAGAAAATGCAGTACAAA	TTTGTACTGCATTTTCTATTGTGT
iMeta-crRNA358	ACCAATTGATCGCCCGAGTCGAAA	TTTCGACTCGGGCGATCAATTGGT
iMeta-crRNA359	ATTGCCCATTCCCAGACAATTAAA	TTTAATTGTCTGGGAATGGGCAAT
iMeta-crRNA360	AGGATTCATGACCTGTGTACCAAA	TTTGGTACACAGGTCATGAATCCT
iMeta-crRNA361	CTTTATAAAGGAGGGGACTTTAAA	TTTAAAGTCCCCTCCTTTATAAAG
iMeta-crRNA362	CTTCCGGACATGTCCCCTCAAAAA	TTTTTGAGGGGACATGTCCGGAAG
iMeta-crRNA363	TGTGACCCTTAAATAGTCCAGAAA	TTTCTGGACTATTTAAGGGTCACA
iMeta-crRNA364	TAATAGATCCAGGACTTCTGAAAA	TTTTCAGAAGTCCTGGATCTATTA
iMeta-crRNA365	GATCGATCAAACAGAAACTTGAAA	TTTCAAGTTTCTGTTTGATCGATC
iMeta-crRNA366	CCTGCAGAGCGCGAACCAGAGAAA	TTTCTCTGGTTCGCGCTCTGCAGG
iMeta-crRNA367	AAAGGCGGTCAAGGAACGCGGAAA	TTTCCGCGTTCCTTGACCGCCTTT
iMeta-crRNA368	AGAGCCAGGGGGTCCCACCACAAA	TTTGTGGTGGGACCCCCTGGCTCT
iMeta-crRNA369	CCATGTTGAAGACTTCGTTTAAAA	TTTTAAACGAAGTCTTCAACATGG
iMeta-crRNA370	GACGGATTGACGTACAGGCCGAAA	TTTCGGCCTGTACGTCAATCCGTC
iMeta-crRNA371	AGAGGCAACCTATCAGTATTAAAA	TTTTAATACTGATAGGTTGCCTCT
iMeta-crRNA372	TTGATGGGTTGGTCCCGTCGAAAA	TTTTCGACGGGACCAACCCATCAA
iMeta-crRNA373	CAACCTATACAGACTCAAGAGAAA	TTTCTCTTGAGTCTGTATAGGTTG
iMeta-crRNA374	TACCCTGGTAGTCCACGCCGTAAA	TTTACGGCGTGGACTACCAGGGTA
iMeta-crRNA375	TAACAAAAGGGGCTGTCTCAAAAA	TTTTTGAGACAGCCCCTTTTGTTA
iMeta-crRNA376	CAATACGTCAAAACGGTTCCGAAA	TTTCGGAACCGTTTTGACGTATTG
iMeta-crRNA377	TTGTTCGGATTTACTGGGCGTAAA	TTTACGCCCAGTAAATCCGAACAA
iMeta-crRNA378	TATAAAAAAAGTCAGCTATGTAAA	TTTACATAGCTGACTTTTTTTATA
iMeta-crRNA379	ACATATTTAAATCATTTACCAAAA	TTTTGGTAAATGATTTAAATATGT
iMeta-crRNA380	AGTCATTGCCACGGGTGGACAAAA	TTTTGTCCACCCGTGGCAATGACT
iMeta-crRNA381	TTTCGTGATACCGCAGGCACCAAA	TTTGGTGCCTGCGGTATCACGAAA
iMeta-crRNA382	TCGACTCTGCGCAAAATGCTCAAA	TTTGAGCATTTTGCGCAGAGTCGA
iMeta-crRNA383	CGGGCTCTAGTGATTCCTACTAAA	TTTAGTAGGAATCACTAGAGCCCG
iMeta-crRNA384	GTCTTCCGGACATGTCCCCTCAAA	TTTGAGGGGACATGTCCGGAAGAC
iMeta-crRNA385	CACAGCTGGCACATACTACACAAA	TTTGTGTAGTATGTGCCAGCTGTG
iMeta-crRNA386	TGTCCTGCCTCTTCAAATAACAAA	TTTGTTATTTGAAGAGGCAGGACA
iMeta-crRNA387	CGTGGCGAATAAATCGGCTCCAAA	TTTGGAGCCGATTTATTCGCCACG
iMeta-crRNA388	TCAGCTTGTGCAGGCTAAACCAAA	TTTGGTTTAGCCTGCACAAGCTGA
iMeta-crRNA389	ATTTCGTGCCAGCAGCCGCGGAAA	TTTCCGCGGCTGCTGGCACGAAAT
iMeta-crRNA390	GGGATTACGCAAATGCCACGAAAA	TTTTCGTGGCATTTGCGTAATCCC
iMeta-crRNA391	TAACGCACAAAATTATGGAATAAA	TTTATTCCATAATTTTGTGCGTTA
iMeta-crRNA392	GGGCACCACCACTTGGGGGGGAAA	TTTCCCCCCCAAGTGGTGGTGCCC
iMeta-crRNA393	CTTGCCACTGATACGGTCCTCAAA	TTTGAGGACCGTATCAGTGGCAAG
iMeta-crRNA394	TTGGGGGAAAGATTTATCGGCAAA	TTTGCCGATAAATCTTTCCCCCAA
iMeta-crRNA395	GCCGCCGCCAAATAGAAACATAAA	TTTATGTTTCTATTTGGCGGCGGC
iMeta-crRNA396	AATGAGAGAAACATGAGTAGGAAA	TTTCCTACTCATGTTTCTCTCATT
iMeta-crRNA397	GTTTTGTAGGTAACCATGGATAAA	TTTATCCATGGTTACCTACAAAAC
iMeta-crRNA398	TTCCGGACATGTCCCCTCAAAAAA	TTTTTTGAGGGGACATGTCCGGAA
iMeta-crRNA399	TTGAATAAAAACATCTTTTTTAAA	TTTAAAAAAGATGTTTTTATTCAA
iMeta-crRNA400	AGCGTATTGCGATTGGCCGCCAAA	TTTGGCGGCCAATCGCAATACGCT
iMeta-crRNA401	ATTGTCAAAATTAATTCCCTTAAA	TTTAAGGGAATTAATTTTGACAAT
iMeta-crRNA402	CTTTGTATACCTCTTCTAGCAAAA	TTTTGCTAGAAGAGGTATACAAAG
iMeta-crRNA403	GTCTAAGACTCCCATCAAAGCAAA	TTTGCTTTGATGGGAGTCTTAGAC
iMeta-crRNA404	CAAAATATTTAATAAAGATTTAAA	TTTAAATCTTTATTAAATATTTTG
iMeta-crRNA405	GTTTCGAACGAAGCCGTTCACAAA	TTTGTGAACGGCTTCGTTCGAAAC
iMeta-crRNA406	CCTCCATGAGAAAAGCGACTAAAA	TTTTAGTCGCTTTTCTCATGGAGG
iMeta-crRNA407	ACTGACTTGTATGCTTTATTTAAA	TTTAAATAAAGCATACAAGTCAGT
iMeta-crRNA408	GCGACCATAAAGCTTTCATTTAAA	TTTAAATGAAAGCTTTATGGTCGC
iMeta-crRNA409	TATAAGAATATATATATAAACAAA	TTTGTTTATATATATATTCTTATA
iMeta-crRNA410	ACAGCATCTAATTAAAAAGAGAAA	TTTCTCTTTTTAATTAGATGCTGT
iMeta-crRNA411	TTGAAGAAGAGATGGCTCGCGAAA	TTTCGCGAGCCATCTCTTCTTCAA
iMeta-crRNA412	TCGGGTGTCAACAATTGACCAAAA	TTTTGGTCAATTGTTGACACCCGA
iMeta-crRNA413	ACCTGGAAAGGCTTTTTAATCAAA	TTTGATTAAAAAGCCTTTCCAGGT
iMeta-crRNA414	TTGATCATGACCCCAGCAGATAAA	TTTATCTGCTGGGGTCATGATCAA
iMeta-crRNA415	AGAAACATAAATCGTCAGGATAAA	TTTATCCTGACGATTTATGTTTCT
iMeta-crRNA416	GGACGAGGGCACGCCCAAAGCAAA	TTTGCTTTGGGCGTGCCCTCGTCC
iMeta-crRNA417	TGGCATGACAGGATGGACCAAAAA	TTTTTGGTCCATCCTGTCATGCCA
iMeta-crRNA418	TTCTGGCGACGCTTTACCCGGAAA	TTTCCGGGTAAAGCGTCGCCAGAA
iMeta-crRNA419	GGCATTCCTCATCTGCTTGATAAA	TTTATCAAGCAGATGAGGAATGCC
iMeta-crRNA420	TTTGGTGCCTGCGGTATCACGAAA	TTTCGTGATACCGCAGGCACCAAA
iMeta-crRNA421	ATGCAGTACAAATTTATCTTCAAA	TTTGAAGATAAATTTGTACTGCAT
iMeta-crRNA422	TTAGCCTGCACAAGCTGACCAAAA	TTTTGGTCAGCTTGTGCAGGCTAA
iMeta-crRNA423	GGTGTTACCCATGTTGTTTGTAAA	TTTACAAACAACATGGGTAACACC
iMeta-crRNA424	GGCATTTCGAAACCTTTATGTAAA	TTTACATAAAGGTTTCGAAATGCC
iMeta-crRNA425	ACCTGAGGAAGTATGGCTGGCAAA	TTTGCCAGCCATACTTCCTCAGGT
iMeta-crRNA426	GGGCCTAATTGTAAATCAAACAAA	TTTGTTTGATTTACAATTAGGCCC
iMeta-crRNA427	GTTTCGACGTAATTAGCGTCTAAA	TTTAGACGCTAATTACGTCGAAAC
iMeta-crRNA428	ACCGGAGAAGATAATGACGGTAAA	TTTACCGTCATTATCTTCTCCGGT
iMeta-crRNA429	AAAGAAATAATTTGGCCTAGGAAA	TTTCCTAGGCCAAATTATTTCTTT
iMeta-crRNA430	AGAAGCATCCCAAGCATTGCAAAA	TTTTGCAATGCTTGGGATGCTTCT
iMeta-crRNA431	TGGTGGTGTGATGATAGCAGCAAA	TTTGCTGCTATCATCACACCACCA
iMeta-crRNA432	AATGTATTTAAAGTACTGGAGAAA	TTTCTCCAGTACTTTAAATACATT
iMeta-crRNA433	ATTACGGACAGAAAAAATAGTAAA	TTTACTATTTTTTCTGTCCGTAAT
iMeta-crRNA434	GCGACGTCGTCGTCGCCGAAGAAA	TTTCTTCGGCGACGACGACGTCGC
iMeta-crRNA435	AGCCTCGGTTAAAGTAGAACCAAA	TTTGGTTCTACTTTAACCGAGGCT
iMeta-crRNA436	TCTGAAGAACCGTCATCTATCAAA	TTTGATAGATGACGGTTCTTCAGA
iMeta-crRNA437	CTGCCCTGCCAGTCAAACCATAAA	TTTATGGTTTGACTGGCAGGGCAG
iMeta-crRNA438	TTTCTCCGGCTCAGCAAACAAAAA	TTTTTGTTTGCTGAGCCGGAGAAA
iMeta-crRNA439	GCCGGCTACGTCCCCGGCGCCAAA	TTTGGCGCCGGGGACGTAGCCGGC
iMeta-crRNA440	TAGAAAGCACTACCTTTAAACAAA	TTTGTTTAAAGGTAGTGCTTTCTA
iMeta-crRNA441	CGGGATTTCACCCCTGACTTAAAA	TTTTAAGTCAGGGGTGAAATCCCG
iMeta-crRNA442	TTTTGTAGGTAACCATGGATAAAA	TTTTATCCATGGTTACCTACAAAA
iMeta-crRNA443	AAAAGAGGTGCGAGACTTAGGAAA	TTTCCTAAGTCTCGCACCTCTTTT
iMeta-crRNA444	TTTGGGTGGACTTTGTGCTAGAAA	TTTCTAGCACAAAGTCCACCCAAA
iMeta-crRNA445	GCGTGGACTACCAGGGTATCTAAA	TTTAGATACCCTGGTAGTCCACGC
iMeta-crRNA446	ATACAGGCGTGTGGCATAAATAAA	TTTATTTATGCCACACGCCTGTAT
iMeta-crRNA447	TTCCCAGACAATTAAAACTGTAAA	TTTACAGTTTTAATTGTCTGGGAA
iMeta-crRNA448	GTCACTCCCGACACGCCATAGAAA	TTTCTATGGCGTGTCGGGAGTGAC
iMeta-crRNA449	ACACTGAGCAGCGCGTCGTGGAAA	TTTCCACGACGCGCTGCTCAGTGT
iMeta-crRNA450	TTATTCAATGGGATGTGTGCCAAA	TTTGGCACACATCCCATTGAATAA
iMeta-crRNA451	TTTGTCCAGGTTACCTCATTGAAA	TTTCAATGAGGTAACCTGGACAAA
iMeta-crRNA452	AGGTGCTGCTGGTGTGTTTGGAAA	TTTCCAAACACACCAGCAGCACCT
iMeta-crRNA453	AGAAACCAATAACACATTTCCAAA	TTTGGAAATGTGTTATTGGTTTCT
iMeta-crRNA454	TGTGCACCTGTTGCTGTGGGGAAA	TTTCCCCACAGCAACAGGTGCACA
iMeta-crRNA455	ACCAAAAACAAATAACAAGGGAAA	TTTCCCTTGTTATTTGTTTTTGGT
iMeta-crRNA456	AAGCCTGAGATTATCGTGGATAAA	TTTATCCACGATAATCTCAGGCTT
iMeta-crRNA457	AACCGTTTCACCGCGAACATCAAA	TTTGATGTTCGCGGTGAAACGGTT
iMeta-crRNA458	TCACTTTGACACAAAACCACTAAA	TTTAGTGGTTTTGTGTCAAAGTGA
iMeta-crRNA459	CACCACCATTTGGTAACCGGAAAA	TTTTCCGGTTACCAAATGGTGGTG
iMeta-crRNA460	TCTAAATTATTTAAAGAATATAAA	TTTATATTCTTTAAATAATTTAGA
iMeta-crRNA461	CTTCAAAACCTTGCTCTCGCCAAA	TTTGGCGAGAGCAAGGTTTTGAAG
iMeta-crRNA462	ACGCCGACTGCGACCCCAGGCAAA	TTTGCCTGGGGTCGCAGTCGGCGT
iMeta-crRNA463	CAGGGCTAAAGCCATCAAACGAAA	TTTCGTTTGATGGCTTTAGCCCTG
iMeta-crRNA464	TGAGTCTGTATAGGTTGAGCAAAA	TTTTGCTCAACCTATACAGACTCA
iMeta-crRNA465	TCTTTTGGTTTGGTGAAAGGGAAA	TTTCCCTTTCACCAAACCAAAAGA
iMeta-crRNA466	TTGAGACAGCCCCTTTTGTTAAAA	TTTTAACAAAAGGGGCTGTCTCAA
iMeta-crRNA467	TTGATATCAGTTGTATTATTGAAA	TTTCAATAATACAACTGATATCAA
iMeta-crRNA468	CCGTCATTATCTTCTCCGGTGAAA	TTTCACCGGAGAAGATAATGACGG
iMeta-crRNA469	TCAGCAACCTCACCACCAACCAAA	TTTGGTTGGTGGTGAGGTTGCTGA
iMeta-crRNA470	GCTTTCATTTAAATCTTTATTAAA	TTTAATAAAGATTTAAATGAAAGC
iMeta-crRNA471	AATTTATCTTCAAAGAACAGGAAA	TTTCCTGTTCTTTGAAGATAAATT
iMeta-crRNA472	AAAATCCCAGTCCAAAGGAGGAAA	TTTCCTCCTTTGGACTGGGATTTT
iMeta-crRNA473	TCACCACCACCTGGAAAGAATAAA	TTTATTCTTTCCAGGTGGTGGTGA
iMeta-crRNA474	TGTTTCTTTTGGGTTTGAGTCAAA	TTTGACTCAAACCCAAAAGAAACA
iMeta-crRNA475	TATTATAAGATACTAAAGATGAAA	TTTCATCTTTAGTATCTTATAATA
iMeta-crRNA476	AAGCTGGAATCATCGACTTCAAAA	TTTTGAAGTCGATGATTCCAGCTT
iMeta-crRNA477	GGAAAGGCTCCCGATTTAAATAAA	TTTATTTAAATCGGGAGCCTTTCC
iMeta-crRNA478	TATCGTTGCGCGTAAGGATGCAAA	TTTGCATCCTTACGCGCAACGATA
iMeta-crRNA479	TAATGACGGTAAACCGAGAAGAAA	TTTCTTCTCGGTTTACCGTCATTA
iMeta-crRNA480	ATCATAAAGGCCGGTGCCTTTAAA	TTTAAAGGCACCGGCCTTTATGAT
iMeta-crRNA481	CCTATCACGCATCAGAAACCTAAA	TTTAGGTTTCTGATGCGTGATAGG
iMeta-crRNA482	TGCATTGCCGCCGCCAAATAGAAA	TTTCTATTTGGCGGCGGCAATGCA
iMeta-crRNA483	GTTCCAAGTAATCCAAAATCAAAA	TTTTGATTTTGGATTACTTGGAAC
iMeta-crRNA484	GTTTTGACTCAAACCCAAAAGAAA	TTTCTTTTGGGTTTGAGTCAAAAC
iMeta-crRNA485	CCTAACCACTGTTCAGTGTCAAAA	TTTTGACACTGAACAGTGGTTAGG
iMeta-crRNA486	GACGTTGCCTATTTGGCCTTTAAA	TTTAAAGGCCAAATAGGCAACGTC
iMeta-crRNA487	GCGCGTAAGGATGCAAACATCAAA	TTTGATGTTTGCATCCTTACGCGC
iMeta-crRNA488	ATCGTGTGGCTGATGCGCTATAAA	TTTATAGCGCATCAGCCACACGAT
iMeta-crRNA489	AGCTCTCCACTGCCGTGAAGGAAA	TTTCCTTCACGGCAGTGGAGAGCT
iMeta-crRNA490	GGATGTTTACGCCGTCGACGGAAA	TTTCCGTCGACGGCGTAAACATCC
iMeta-crRNA491	TGTATTGCTACTAAAAATACCAAA	TTTGGTATTTTTAGTAGCAATACA
iMeta-crRNA492	TAAGCTGGAATCATCGACTTCAAA	TTTGAAGTCGATGATTCCAGCTTA
iMeta-crRNA493	AAGTGATATATTCCTGTGGAGAAA	TTTCTCCACAGGAATATATCACTT
iMeta-crRNA494	TGTATAATGCTACCATCTGTAAAA	TTTTACAGATGGTAGCATTATACA
iMeta-crRNA495	TGGATTCGTGTTCCATAAGCCAAA	TTTGGCTTATGGAACACGAATCCA
iMeta-crRNA496	TACTGGCCCTGCGATTGTCTGAAA	TTTCAGACAATCGCAGGGCCAGTA
iMeta-crRNA497	CCTGAAAAGGTACTTTAGGGCAAA	TTTGCCCTAAAGTACCTTTTCAGG
iMeta-crRNA498	CGCCTTTACATAAAGGTTTCGAAA	TTTCGAAACCTTTATGTAAAGGCG
iMeta-crRNA499	ACATTATGTTCTACACAATAGAAA	TTTCTATTGTGTAGAACATAATGT
iMeta-crRNA500	CAATGGCCACATTGATAATCGAAA	TTTCGATTATCAATGTGGCCATTG
iMeta-crRNA501	GGACAAACGTGACCTTCCTGAAAA	TTTTCAGGAAGGTCACGTTTGTCC
iMeta-crRNA502	TCCTAACCACTGTTCAGTGTCAAA	TTTGACACTGAACAGTGGTTAGGA
iMeta-crRNA503	TCAGGATGCTCAGGCACTAGCAAA	TTTGCTAGTGCCTGAGCATCCTGA
iMeta-crRNA504	AATGCTTGGGATGCTTCTACTAAA	TTTAGTAGAAGCATCCCAAGCATT
iMeta-crRNA505	CCTCACCAAAACCAGGGGGATAAA	TTTATCCCCCTGGTTTTGGTGAGG
iMeta-crRNA506	TGCACAATCTGAAGCACTGAGAAA	TTTCTCAGTGCTTCAGATTGTGCA
iMeta-crRNA507	CAGACTGGGCCGCAGCGTGAAAAA	TTTTTCACGCTGCGGCCCAGTCTG
iMeta-crRNA508	AAAGTACTACAAATACGTTTAAAA	TTTTAAACGTATTTGTAGTACTTT
iMeta-crRNA509	CGGCTGTGATCTATTCAAAGTAAA	TTTACTTTGAATAGATCACAGCCG
iMeta-crRNA510	TAAAGTACCGGGAGTGGTAGGAAA	TTTCCTACCACTCCCGGTACTTTA
iMeta-crRNA511	TAAAATTAACTCACTCATGGCAAA	TTTGCCATGAGTGAGTTAATTTTA
iMeta-crRNA512	ACAGCCCTGAAGTTTCGGGGGAAA	TTTCCCCCGAAACTTCAGGGCTGT
iMeta-crRNA513	CTCCGGGGGTATTGTTAGGGGAAA	TTTCCCCTAACAATACCCCCGGAG
iMeta-crRNA514	CGCAAGCGAGACAATGCTAGCAAA	TTTGCTAGCATTGTCTCGCTTGCG
iMeta-crRNA515	AGATCTGATCTAAAGTAAGTGAAA	TTTCACTTACTTTAGATCAGATCT
iMeta-crRNA516	AAGCACATACGGTATTAGCACAAA	TTTGTGCTAATACCGTATGTGCTT
iMeta-crRNA517	GTCACCATTTCTTAACGCACAAAA	TTTTGTGCGTTAAGAAATGGTGAC
iMeta-crRNA518	CAGATCTCTAGGACTGCCTCCAAA	TTTGGAGGCAGTCCTAGAGATCTG
iMeta-crRNA519	GCGTGTGGCATAAATAAACCGAAA	TTTCGGTTTATTTATGCCACACGC
iMeta-crRNA520	CCAAAAACAAATAACAAGGGAAAA	TTTTCCCTTGTTATTTGTTTTTGG
iMeta-crRNA521	CACCCGTCGACGAGTGCAAAGAAA	TTTCTTTGCACTCGTCGACGGGTG
iMeta-crRNA522	CTCATGGAGGATTGCTTTATCAAA	TTTGATAAAGCAATCCTCCATGAG
iMeta-crRNA523	CATTTCCTGTTCTTTGAAGATAAA	TTTATCTTCAAAGAACAGGAAATG
iMeta-crRNA524	CTAGCCATTTCCCCTTTAGTTAAA	TTTAACTAAAGGGGAAATGGCTAG
iMeta-crRNA525	CAAACACTTGATCTAGGACAGAAA	TTTCTGTCCTAGATCAAGTGTTTG
iMeta-crRNA526	TGGTTACGTCCGTTACGACGTAAA	TTTACGTCGTAACGGACGTAACCA
iMeta-crRNA527	CTGCCTACCAAAGGCAGTTTGAAA	TTTCAAACTGCCTTTGGTAGGCAG
iMeta-crRNA528	GAGGCTTGGCTGGATTCAACGAAA	TTTCGTTGAATCCAGCCAAGCCTC
iMeta-crRNA529	GGCCAATCGCAATACGCTGCCAAA	TTTGGCAGCGTATTGCGATTGGCC
iMeta-crRNA530	TGGTTACCTACAAAACCAACTAAA	TTTAGTTGGTTTTGTAGGTAACCA
iMeta-crRNA531	ACAGGTCGCTGCATGGCTGGAAAA	TTTTCCAGCCATGCAGCGACCTGT
iMeta-crRNA532	TGTGAGGTGGCGCCGGGTATAAAA	TTTTATACCCGGCGCCACCTCACA
iMeta-crRNA533	CATACCACCCCAATGCTTTACAAA	TTTGTAAAGCATTGGGGTGGTATG
iMeta-crRNA534	TAAGGTAGATACGCCAATACCAAA	TTTGGTATTGGCGTATCTACCTTA
iMeta-crRNA535	CGTGTACTGAGGCTATTTTGTAAA	TTTACAAAATAGCCTCAGTACACG
iMeta-crRNA536	TGCTGGGGTCATGATCAAGCCAAA	TTTGGCTTGATCATGACCCCAGCA
iMeta-crRNA537	TGGCGTGTCGGGAGTGACAGCAAA	TTTGCTGTCACTCCCGACACGCCA
iMeta-crRNA538	TACATGCAGTTGGTCGTAGACAAA	TTTGTCTACGACCAACTGCATGTA
iMeta-crRNA539	TACTAAATGAACCTACCAAAGAAA	TTTCTTTGGTAGGTTCATTTAGTA
iMeta-crRNA540	GGAGCCGCCAGTTCACCAGAGAAA	TTTCTCTGGTGAACTGGCGGCTCC
iMeta-crRNA541	CACCCCGTCAACGTTGAACTCAAA	TTTGAGTTCAACGTTGACGGGGTG
iMeta-crRNA542	TTAATCCACATAGTCCCCATTAAA	TTTAATGGGGACTATGTGGATTAA
iMeta-crRNA543	TAAAGCGTCGCCAGAAGGCGCAAA	TTTGCGCCTTCTGGCGACGCTTTA
iMeta-crRNA544	TACATCTAACATTTTGATTAAAAA	TTTTTAATCAAAATGTTAGATGTA
iMeta-crRNA545	CTAAATTATTTAAAGAATATAAAA	TTTTATATTCTTTAAATAATTTAG
iMeta-crRNA546	TTTTTGTTTGCTGAGCCGGAGAAA	TTTCTCCGGCTCAGCAAACAAAAA
iMeta-crRNA547	GTCAGGGTAAACATAAAGAAGAAA	TTTCTTCTTTATGTTTACCCTGAC
iMeta-crRNA548	CAGGGGTGAAATCCCGGGGCTAAA	TTTAGCCCCGGGATTTCACCCCTG
iMeta-crRNA549	CACGTGGACGAGGGCACGCCCAAA	TTTGGGCGTGCCCTCGTCCACGTG
iMeta-crRNA550	ACTGCTCTGGCATTGACCTACAAA	TTTGTAGGTCAATGCCAGAGCAGT
iMeta-crRNA551	ATGCATTTACATATTCTTTTAAAA	TTTTAAAAGAATATGTAAATGCAT
iMeta-crRNA552	GTCTTCACCAGCAGAGGCGAAAAA	TTTTTCGCCTCTGCTGGTGAAGAC
iMeta-crRNA553	CCCCCCAAGTGGTGGTGCCCCAAA	TTTGGGGCACCACCACTTGGGGGG
iMeta-crRNA554	GGCCCACTGTATTGCTACTAAAAA	TTTTTAGTAGCAATACAGTGGGCC
iMeta-crRNA555	GAAGAAAACAATTGCCTCACCAAA	TTTGGTGAGGCAATTGTTTTCTTC
iMeta-crRNA556	AACTCTGAGAACAGAAGTGGTAAA	TTTACCACTTCTGTTCTCAGAGTT
iMeta-crRNA557	ATATTACCTATCACGCATCAGAAA	TTTCTGATGCGTGATAGGTAATAT
iMeta-crRNA558	TGCTTTATCAAAAACCTTCCAAAA	TTTTGGAAGGTTTTTGATAAAGCA
iMeta-crRNA559	CCCCCGGGAGGGGGGACCAACAAA	TTTGTTGGTCCCCCCTCCCGGGGG
iMeta-crRNA560	CATCACGTCTAAACCTATCACAAA	TTTGTGATAGGTTTAGACGTGATG
iMeta-crRNA561	TTGCCCATTCCCAGACAATTAAAA	TTTTAATTGTCTGGGAATGGGCAA
iMeta-crRNA562	TCAATTCTGTCGGCAGGCCGCAAA	TTTGCGGCCTGCCGACAGAATTGA
iMeta-crRNA563	ACGGTCCCGTCATTCAGTTGCAAA	TTTGCAACTGAATGACGGGACCGT
iMeta-crRNA564	CATACACTGGACAATCACAACAAA	TTTGTTGTGATTGTCCAGTGTATG
iMeta-crRNA565	GGAATATATCACTTTGACACAAAA	TTTTGTGTCAAAGTGATATATTCC
iMeta-crRNA566	CTAAAATAAAAGCACTGGATCAAA	TTTGATCCAGTGCTTTTATTTTAG
iMeta-crRNA567	AGGAATATATCACTTTGACACAAA	TTTGTGTCAAAGTGATATATTCCT
iMeta-crRNA568	AAACAACTGCGTGATAATTTCAAA	TTTGAAATTATCACGCAGTTGTTT
iMeta-crRNA569	TGTTCCAAGTAATCCAAAATCAAA	TTTGATTTTGGATTACTTGGAACA
iMeta-crRNA570	AAGAAAACAATTGCCTCACCAAAA	TTTTGGTGAGGCAATTGTTTTCTT
iMeta-crRNA571	ACACGATTTATTGGTTCTTGAAAA	TTTTCAAGAACCAATAAATCGTGT
iMeta-crRNA572	AAGAGTTTGTGCAGCGGTCACAAA	TTTGTGACCGCTGCACAAACTCTT
iMeta-crRNA573	TACCCGGCGCCACCTCACAACAAA	TTTGTTGTGAGGTGGCGCCGGGTA
iMeta-crRNA574	CATACTCTAATGACAACTCACAAA	TTTGTGAGTTGTCATTAGAGTATG
iMeta-crRNA575	AGTCAAAACACCATCACGTCTAAA	TTTAGACGTGATGGTGTTTTGACT
iMeta-crRNA576	ACTAGTCACGCCCTGGTACAAAAA	TTTTTGTACCAGGGCGTGACTAGT
iMeta-crRNA577	CTCAACAAGTCAAAGACATACAAA	TTTGTATGTCTTTGACTTGTTGAG
iMeta-crRNA578	TCGCAAATATGAGGAAATAATAAA	TTTATTATTTCCTCATATTTGCGA
iMeta-crRNA579	GTCGCCGGGTTCGGCGAAAACAAA	TTTGTTTTCGCCGAACCCGGCGAC
iMeta-crRNA580	AAACTTGAAATTTGTTTGTTTAAA	TTTAAACAAACAAATTTCAAGTTT
iMeta-crRNA581	GAGTAAGACCGCTATCAGAATAAA	TTTATTCTGATAGCGGTCTTACTC
iMeta-crRNA582	CCGTTCGGGTTCATCGAAACGAAA	TTTCGTTTCGATGAACCCGAACGG
iMeta-crRNA583	GCGATTGCGGCGGAAGTGCTGAAA	TTTCAGCACTTCCGCCGCAATCGC
iMeta-crRNA584	AGGTGCGAAAGCGTGGGGAGCAAA	TTTGCTCCCCACGCTTTCGCACCT
iMeta-crRNA585	TGTCTTTGACTTGTTGAGGAGAAA	TTTCTCCTCAACAAGTCAAAGACA
iMeta-crRNA586	AGTGTTGATTACTTGTGCCATAAA	TTTATGGCACAAGTAATCAACACT
iMeta-crRNA587	TATTTAATAAAGATTTAAATGAAA	TTTCATTTAAATCTTTATTAAATA
iMeta-crRNA588	TCATCGGGTTACGGGAGGATCAAA	TTTGATCCTCCCGTAACCCGATGA
iMeta-crRNA589	GAGGTTTGGCGGATTTATGACAAA	TTTGTCATAAATCCGCCAAACCTC
iMeta-crRNA590	ATTTCCGCGGCTGCTGGCACGAAA	TTTCGTGCCAGCAGCCGCGGAAAT
iMeta-crRNA591	TTACTCAGGGCTAAAGCCATCAAA	TTTGATGGCTTTAGCCCTGAGTAA
iMeta-crRNA592	CTACAATTTCCACTTATTTATAAA	TTTATAAATAAGTGGAAATTGTAG
iMeta-crRNA593	AAAATTAATTCCCTTAAACTTAAA	TTTAAGTTTAAGGGAATTAATTTT
iMeta-crRNA594	CAAGAAGCGGCCGAGCTGACTAAA	TTTAGTCAGCTCGGCCGCTTCTTG
iMeta-crRNA595	TTGCTTTATCAAAAACCTTCCAAA	TTTGGAAGGTTTTTGATAAAGCAA
iMeta-crRNA596	AGTCATGCAAATCATTGCGAGAAA	TTTCTCGCAATGATTTGCATGACT
iMeta-crRNA597	TTGGCATGACAGGATGGACCAAAA	TTTTGGTCCATCCTGTCATGCCAA
iMeta-crRNA598	TTGACAATCATGGCAAACGACAAA	TTTGTCGTTTGCCATGATTGTCAA
iMeta-crRNA599	AGGACTGCCTCCAAAACTACTAAA	TTTAGTAGTTTTGGAGGCAGTCCT
iMeta-crRNA600	TACGACCTGTCCTGCCTCTTCAAA	TTTGAAGAGGCAGGACAGGTCGTA
iMeta-crRNA601	AAACCGTCCCTCAAATCTTTCAAA	TTTGAAAGATTTGAGGGACGGTTT
iMeta-crRNA602	CCGTATCAGTGGCAAGATTGCAAA	TTTGCAATCTTGCCACTGATACGG
iMeta-crRNA603	GAAATTTGTAGATATTTGGAGAAA	TTTCTCCAAATATCTACAAATTTC
iMeta-crRNA604	CTCACAGGCTTTAGTTGGTAAAAA	TTTTTACCAACTAAAGCCTGTGAG
iMeta-crRNA605	CGAGCGGGGGTCGCTCGGACGAAA	TTTCGTCCGAGCGACCCCCGCTCG
iMeta-crRNA606	CACCAGCAGCACCTAGAAGTGAAA	TTTCACTTCTAGGTGCTGCTGGTG
iMeta-crRNA607	TACCCTGCCATCAAAGATTTGAAA	TTTCAAATCTTTGATGGCAGGGTA
iMeta-crRNA608	GGCTGGATGCTTTGCAGAAACAAA	TTTGTTTCTGCAAAGCATCCAGCC
iMeta-crRNA609	ATCGACAACCGTTAGGGGTTTAAA	TTTAAACCCCTAACGGTTGTCGAT
iMeta-crRNA610	AGATCTCTAGGACTGCCTCCAAAA	TTTTGGAGGCAGTCCTAGAGATCT
iMeta-crRNA611	CTTTCTTATTCTGTAGTATTCAAA	TTTGAATACTACAGAATAAGAAAG
iMeta-crRNA612	TTTGTAGGTAACCATGGATAAAAA	TTTTTATCCATGGTTACCTACAAA
iMeta-crRNA613	GTCAGGATCCTGCTAAATATGAAA	TTTCATATTTAGCAGGATCCTGAC
iMeta-crRNA614	CGCATTCTTCTTCATGAGCTCAAA	TTTGAGCTCATGAAGAAGAATGCG
iMeta-crRNA615	ATGCATTTCACCTGGACTATGAAA	TTTCATAGTCCAGGTGAAATGCAT
iMeta-crRNA616	TTGTCCACCAAATATTTTAACAAA	TTTGTTAAAATATTTGGTGGACAA
iMeta-crRNA617	AATAAAACTTTTCCGGTTACCAAA	TTTGGTAACCGGAAAAGTTTTATT
iMeta-crRNA618	ACCAAATTTGCTCCACGAGGCAAA	TTTGCCTCGTGGAGCAAATTTGGT
iMeta-crRNA619	TAGTCTTCACCAGCAGAGGCGAAA	TTTCGCCTCTGCTGGTGAAGACTA
iMeta-crRNA620	TTGCAAAAAAAGACAGAAGCGAAA	TTTCGCTTCTGTCTTTTTTTGCAA
iMeta-crRNA621	CGGTCGAGCTCGGCCGCGAAGAAA	TTTCTTCGCGGCCGAGCTCGACCG
iMeta-crRNA622	AGTGTTTCGACGCCTTTACATAAA	TTTATGTAAAGGCGTCGAAACACT
iMeta-crRNA623	TTTAACAAAAGGGGCTGTCTCAAA	TTTGAGACAGCCCCTTTTGTTAAA
iMeta-crRNA624	AACTGAAGCTGCGACACAAATAAA	TTTATTTGTGTCGCAGCTTCAGTT
iMeta-crRNA625	TACTCCTTGTCAAAAACTCTTAAA	TTTAAGAGTTTTTGACAAGGAGTA
iMeta-crRNA626	TCTAGGAAAGGCTCCCGATTTAAA	TTTAAATCGGGAGCCTTTCCTAGA
iMeta-crRNA627	ATCCAACTGAAGCTGCGACACAAA	TTTGTGTCGCAGCTTCAGTTGGAT
iMeta-crRNA628	ATACTGGAAGTCTTGAGTATGAAA	TTTCATACTCAAGACTTCCAGTAT
iMeta-crRNA629	GAAGTCCTGGATCTATTATTTAAA	TTTAAATAATAGATCCAGGACTTC
iMeta-crRNA630	AGTCGGCGTACTCGATAAAGTAAA	TTTACTTTATCGAGTACGCCGACT
iMeta-crRNA631	AACCTGCCACGCAAATGGCCTAAA	TTTAGGCCATTTGCGTGGCAGGTT
iMeta-crRNA632	TCAATTAGAAAATTTAGAAGAAAA	TTTTCTTCTAAATTTTCTAATTGA
iMeta-crRNA633	CAACCTGAACAAGGTGTTTAAAAA	TTTTTAAACACCTTGTTCAGGTTG
iMeta-crRNA634	CAATCGCCATCCCCAACCCCAAAA	TTTTGGGGTTGGGGATGGCGATTG
iMeta-crRNA635	TAATTTTAGTGGTTTTGTGTCAAA	TTTGACACAAAACCACTAAAATTA
iMeta-crRNA636	CAAAATGCTCAAAGATTCGACAAA	TTTGTCGAATCTTTGAGCATTTTG
iMeta-crRNA637	GGCTCCTGGCTTTAAACAAACAAA	TTTGTTTGTTTAAAGCCAGGAGCC
iMeta-crRNA638	TCCTCCATGAGAAAAGCGACTAAA	TTTAGTCGCTTTTCTCATGGAGGA
iMeta-crRNA639	CTTACATCTAACATTTTGATTAAA	TTTAATCAAAATGTTAGATGTAAG
iMeta-crRNA640	TAAAAGGGCAGTAGAAGCACCAAA	TTTGGTGCTTCTACTGCCCTTTTA
iMeta-crRNA641	CTTAGGAAATGAAAATTTTCCAAA	TTTGGAAAATTTTCATTTCCTAAG
iMeta-crRNA642	TGCTGATTGGGTTTCTTCTCAAAA	TTTTGAGAAGAAACCCAATCAGCA
iMeta-crRNA643	CAGCAACCTCACCACCAACCAAAA	TTTTGGTTGGTGGTGAGGTTGCTG
iMeta-crRNA644	AGGCCCACTGTATTGCTACTAAAA	TTTTAGTAGCAATACAGTGGGCCT
iMeta-crRNA645	TACACATTGGGCAATTAAAAGAAA	TTTCTTTTAATTGCCCAATGTGTA
iMeta-crRNA646	ATGGAGTATCCTTTGATCCAGAAA	TTTCTGGATCAAAGGATACTCCAT
iMeta-crRNA647	TCTTCCGGACATGTCCCCTCAAAA	TTTTGAGGGGACATGTCCGGAAGA
iMeta-crRNA648	CTGGTATCAATACTATCGGTTAAA	TTTAACCGATAGTATTGATACCAG
iMeta-crRNA649	ACATGGATAATCCTGCTATCCAAA	TTTGGATAGCAGGATTATCCATGT
iMeta-crRNA650	AGTCTTCACCAGCAGAGGCGAAAA	TTTTCGCCTCTGCTGGTGAAGACT
iMeta-crRNA651	GGGTAGAATCATTATTATGGAAAA	TTTTCCATAATAATGATTCTACCC
iMeta-crRNA652	TGGCAGATTCCCGCCAGAGCAAAA	TTTTGCTCTGGCGGGAATCTGCCA
iMeta-crRNA653	ATTTGCGTGGCAGGTTCCTTTAAA	TTTAAAGGAACCTGCCACGCAAAT
iMeta-crRNA654	ACAACTGATATCAAAAAGGTTAAA	TTTAACCTTTTTGATATCAGTTGT
iMeta-crRNA655	TGGGCGGGGTGTTAGAAGACAAAA	TTTTGTCTTCTAACACCCCGCCCA
iMeta-crRNA656	ACAATTTCCACTTATTTATAAAAA	TTTTTATAAATAAGTGGAAATTGT
iMeta-crRNA657	GATTACGGTGTGTGTCAGGGTAAA	TTTACCCTGACACACACCGTAATC
iMeta-crRNA658	ACGGCCGGATGTGCCCGATCGAAA	TTTCGATCGGGCACATCCGGCCGT
iMeta-crRNA659	ACAATGGACTTGCAGTCACTTAAA	TTTAAGTGACTGCAAGTCCATTGT
iMeta-crRNA660	TGGACAGATGGTACAGTTCCAAAA	TTTTGGAACTGTACCATCTGTCCA
iMeta-crRNA661	CCACTTTTCATAGTCCAGGTGAAA	TTTCACCTGGACTATGAAAAGTGG
iMeta-crRNA662	GGTTATCGACACTTGAGGCATAAA	TTTATGCCTCAAGTGTCGATAACC
iMeta-crRNA663	TACGAGTCCTGTTGTCAAGGGAAA	TTTCCCTTGACAACAGGACTCGTA
iMeta-crRNA664	GGAATTCCGAGTGTAGAGGTGAAA	TTTCACCTCTACACTCGGAATTCC
iMeta-crRNA665	AGAGTTATACAGGGCTTTTTCAAA	TTTGAAAAAGCCCTGTATAACTCT
iMeta-crRNA666	TTGGCACACATCCCATTGAATAAA	TTTATTCAATGGGATGTGTGCCAA
iMeta-crRNA667	GGGGTTGCGTCTTCACCGGAGAAA	TTTCTCCGGTGAAGACGCAACCCC
iMeta-crRNA668	TTTGGTCAGCTTGTGCAGGCTAAA	TTTAGCCTGCACAAGCTGACCAAA
iMeta-crRNA669	CCGTCAATCGAACTGTGCGTTAAA	TTTAACGCACAGTTCGATTGACGG
iMeta-crRNA670	AATAAACCGAAAGGGTATACAAAA	TTTTGTATACCCTTTCGGTTTATT
iMeta-crRNA671	AAATGAACCTACCAAAGAAAGAAA	TTTCTTTCTTTGGTAGGTTCATTT
iMeta-crRNA672	ATCACGTCTAAACCTATCACAAAA	TTTTGTGATAGGTTTAGACGTGAT
iMeta-crRNA673	TTGGACGTTGGGCCAGCAGCCAAA	TTTGGCTGCTGGCCCAACGTCCAA
iMeta-crRNA674	TCAATTACATGGATTCCAAATAAA	TTTATTTGGAATCCATGTAATTGA
iMeta-crRNA675	GTCGAGGTGCCGGTGGAAACCAAA	TTTGGTTTCCACCGGCACCTCGAC
iMeta-crRNA676	ATTAGCAGCCGCTAAACAAGGAAA	TTTCCTTGTTTAGCGGCTGCTAAT
iMeta-crRNA677	GGGGAGAGTTCACTAGTGAATAAA	TTTATTCACTAGTGAACTCTCCCC
iMeta-crRNA678	GTCCATCCTGTCATGCCAATGAAA	TTTCATTGGCATGACAGGATGGAC
iMeta-crRNA679	AATCGCAGCACTAAACAACGTAAA	TTTACGTTGTTTAGTGCTGCGATT
iMeta-crRNA680	TGTCACCATTTCTTAACGCACAAA	TTTGTGCGTTAAGAAATGGTGACA
iMeta-crRNA681	TTGCATACATGGCTCACTCGTAAA	TTTACGAGTGAGCCATGTATGCAA
iMeta-crRNA682	CCTGAAGGCAGTTGGTTTTTTAAA	TTTAAAAAACCAACTGCCTTCAGG
iMeta-crRNA683	GATTAAATGTTGCTCAGCTCAAAA	TTTTGAGCTGAGCAACATTTAATC
iMeta-crRNA684	CAACATCAGTGGGGATTACGCAAA	TTTGCGTAATCCCCACTGATGTTG
iMeta-crRNA685	TCAACCCGTTCGGGTTCATCGAAA	TTTCGATGAACCCGAACGGGTTGA
iMeta-crRNA686	GTGCTGAGGTGGGACCAGGTAAAA	TTTTACCTGGTCCCACCTCAGCAC
iMeta-crRNA687	AACTGCTACGAATACAGCCTGAAA	TTTCAGGCTGTATTCGTAGCAGTT
iMeta-crRNA688	GATATCCAGCGTGGTAACGCCAAA	TTTGGCGTTACCACGCTGGATATC
iMeta-crRNA689	AGACCTTTGATGTTCGCGGTGAAA	TTTCACCGCGAACATCAAAGGTCT
iMeta-crRNA690	CGGTGGCGCACGTAACGCATTAAA	TTTAATGCGTTACGTGCGCCACCG
iMeta-crRNA691	TACAATTTCCACTTATTTATAAAA	TTTTATAAATAAGTGGAAATTGTA
iMeta-crRNA692	TGCCTTGACATCGTCGAAACGAAA	TTTCGTTTCGACGATGTCAAGGCA
iMeta-crRNA693	AAGGCACCCGTCGACGAGTGCAAA	TTTGCACTCGTCGACGGGTGCCTT
iMeta-crRNA694	ACAAAGTCCCCACAATACGTCAAA	TTTGACGTATTGTGGGGACTTTGT
iMeta-crRNA695	AAATAAACCGAAAGGGTATACAAA	TTTGTATACCCTTTCGGTTTATTT
iMeta-crRNA696	TTTTTATCCATGGTTACCTACAAA	TTTGTAGGTAACCATGGATAAAAA
iMeta-crRNA697	AGAGAGTCGCAACGAAACGGAAAA	TTTTCCGTTTCGTTGCGACTCTCT
iMeta-crRNA698	TGCATTTCACCTGGACTATGAAAA	TTTTCATAGTCCAGGTGAAATGCA
iMeta-crRNA699	GCCAAATGGGGCAGGGCTTTCAAA	TTTGAAAGCCCTGCCCCATTTGGC
iMeta-crRNA700	GCGGGCCGATCATTTGCCGATAAA	TTTATCGGCAAATGATCGGCCCGC
iMeta-crRNA701	TGCCACACGCCTGTATTACAAAAA	TTTTTGTAATACAGGCGTGTGGCA
iMeta-crRNA702	GGCAGTAGAAGCACCAAACTGAAA	TTTCAGTTTGGTGCTTCTACTGCC
iMeta-crRNA703	AGCTATAGACGACATCGCTCAAAA	TTTTGAGCGATGTCGTCTATAGCT
iMeta-crRNA704	GCCGCGGAAATACAAAGGGGGAAA	TTTCCCCCTTTGTATTTCCGCGGC
iMeta-crRNA705	GAGATCCGTGTCGGTCCAAACAAA	TTTGTTTGGACCGACACGGATCTC
iMeta-crRNA706	TATCCTTTGATCCAGAAATTGAAA	TTTCAATTTCTGGATCAAAGGATA
iMeta-crRNA707	AAGAAAGCCGACGCGGTCTTTAAA	TTTAAAGACCGCGTCGGCTTTCTT
iMeta-crRNA708	AGCGAGAGGAATTTTGAGAAGAAA	TTTCTTCTCAAAATTCCTCTCGCT
iMeta-crRNA709	CACTAGCACGAAGAGGGGTGTAAA	TTTACACCCCTCTTCGTGCTAGTG
iMeta-crRNA710	CCTTCATCACCACCAAATAGCAAA	TTTGCTATTTGGTGGTGATGAAGG
iMeta-crRNA711	AATGGCTAGAGAGTCGCAACGAAA	TTTCGTTGCGACTCTCTAGCCATT
iMeta-crRNA712	TGAAATGCATATGTGACCCTTAAA	TTTAAGGGTCACATATGCATTTCA
iMeta-crRNA713	AAGTGAAACAGGCCAAGCTGTAAA	TTTACAGCTTGGCCTGTTTCACTT
iMeta-crRNA714	AAAGTACCGGGAGTGGTAGGAAAA	TTTTCCTACCACTCCCGGTACTTT
iMeta-crRNA715	ACAAACTCTTTTGGTTTGGTGAAA	TTTCACCAAACCAAAAGAGTTTGT
iMeta-crRNA716	GCATTCCTCATCTGCTTGATAAAA	TTTTATCAAGCAGATGAGGAATGC
iMeta-crRNA717	GAAACGAGCGTTAAAGTATGTAAA	TTTACATACTTTAACGCTCGTTTC
iMeta-crRNA718	GTACGCTGTCGTCTATTTTGTAAA	TTTACAAAATAGACGACAGCGTAC
iMeta-crRNA719	ACTTCTACATTCCGGGCACCGAAA	TTTCGGTGCCCGGAATGTAGAAGT
iMeta-crRNA720	AAGGTAGATACGCCAATACCAAAA	TTTTGGTATTGGCGTATCTACCTT
iMeta-crRNA721	GTGTACTGAGGCTATTTTGTAAAA	TTTTACAAAATAGCCTCAGTACAC
iMeta-crRNA722	ATTCCTAAACTAATAAACCCTAAA	TTTAGGGTTTATTAGTTTAGGAAT
iMeta-crRNA723	CACTTTGACACAAAACCACTAAAA	TTTTAGTGGTTTTGTGTCAAAGTG
iMeta-crRNA724	GTCTTTGACTTGTTGAGGAGAAAA	TTTTCTCCTCAACAAGTCAAAGAC
iMeta-crRNA725	TGGGTACTTTTCATTTGCCCTAAA	TTTAGGGCAAATGAAAAGTACCCA
iMeta-crRNA726	TAGAAGCATCCCAAGCATTGCAAA	TTTGCAATGCTTGGGATGCTTCTA
iMeta-crRNA727	CTTACCTTTCAGCTCTGCAACAAA	TTTGTTGCAGAGCTGAAAGGTAAG
iMeta-crRNA728	TTGATGGCTTTAGCCCTGAGTAAA	TTTACTCAGGGCTAAAGCCATCAA
iMeta-crRNA729	ACTAAAGACGCATGCTCAGGGAAA	TTTCCCTGAGCATGCGTCTTTAGT
iMeta-crRNA730	TGGCGGCTCCTGGCTTTAAACAAA	TTTGTTTAAAGCCAGGAGCCGCCA
iMeta-crRNA731	CCATAATAATGATTCTACCCCAAA	TTTGGGGTAGAATCATTATTATGG
iMeta-crRNA732	AAACTACTAAATGAACCTACCAAA	TTTGGTAGGTTCATTTAGTAGTTT
iMeta-crRNA733	TTGGGCAGTCAGGTGGTAAAGAAA	TTTCTTTACCACCTGACTGCCCAA
iMeta-crRNA734	CCGATGAGGTTTGATCTGTTTAAA	TTTAAACAGATCAAACCTCATCGG
iMeta-crRNA735	GGAAGTATGGCTGGCAAACCAAAA	TTTTGGTTTGCCAGCCATACTTCC
iMeta-crRNA736	GGGTGATTTGGGAGCAGGGCCAAA	TTTGGCCCTGCTCCCAAATCACCC
iMeta-crRNA737	TCGGCCGCTTCTTGTTCGGTAAAA	TTTTACCGAACAAGAAGCGGCCGA
iMeta-crRNA738	CGTCGGGGTGCCTGCTATTTGAAA	TTTCAAATAGCAGGCACCCCGACG
iMeta-crRNA739	GCGTCCAGCGAATGTTGCTCGAAA	TTTCGAGCAACATTCGCTGGACGC
iMeta-crRNA740	TTACGAGTGAGCCATGTATGCAAA	TTTGCATACATGGCTCACTCGTAA
iMeta-crRNA741	ACCCTCATGCTGAAGGTTTATAAA	TTTATAAACCTTCAGCATGAGGGT
iMeta-crRNA742	CCTGGAAAGGCTTTTTAATCAAAA	TTTTGATTAAAAAGCCTTTCCAGG
iMeta-crRNA743	AAGTGGTGGTGCCCCAAAGGTAAA	TTTACCTTTGGGGCACCACCACTT
iMeta-crRNA744	ACAGTTCCAAAATGGTGATGGAAA	TTTCCATCACCATTTTGGAACTGT
iMeta-crRNA745	TCGTCCTCGCGGGAAAACACGAAA	TTTCGTGTTTTCCCGCGAGGACGA
iMeta-crRNA746	GTCGCAGCCGCGGACGGGCAGAAA	TTTCTGCCCGTCCGCGGCTGCGAC
iMeta-crRNA747	GCATTGGGGTGGTATGGGCCCAAA	TTTGGGCCCATACCACCCCAATGC
iMeta-crRNA748	CGTCGTCGCCGAAGAAAGCCGAAA	TTTCGGCTTTCTTCGGCGACGACG
iMeta-crRNA749	ATAAGTGGAAATTGTAGACCCAAA	TTTGGGTCTACAATTTCCACTTAT
iMeta-crRNA750	ACCCTGCCATCAAAGATTTGAAAA	TTTTCAAATCTTTGATGGCAGGGT
iMeta-crRNA751	TATCAAAAACCTTCCAAAAGGAAA	TTTCCTTTTGGAAGGTTTTTGATA
iMeta-crRNA752	GCTACGCGTTTTGTAAACTGGAAA	TTTCCAGTTTACAAAACGCGTAGC
iMeta-crRNA753	GTGGCGATAGCCGCCCCCTCTAAA	TTTAGAGGGGGCGGCTATCGCCAC
iMeta-crRNA754	TGATGGCAAGGGCAAGGTGGAAAA	TTTTCCACCTTGCCCTTGCCATCA
iMeta-crRNA755	CAATTACATGGATTCCAAATAAAA	TTTTATTTGGAATCCATGTAATTG
iMeta-crRNA756	CATTATGTTCTACACAATAGAAAA	TTTTCTATTGTGTAGAACATAATG
iMeta-crRNA757	TGATTCTCTGTCCGTCATATGAAA	TTTCATATGACGGACAGAGAATCA
iMeta-crRNA758	TGATGCGGGTCATAAACATACAAA	TTTGTATGTTTATGACCCGCATCA
iMeta-crRNA759	CGGTATCGCCAGGTAGGCGACAAA	TTTGTCGCCTACCTGGCGATACCG
iMeta-crRNA760	CGAGCGTTAAAGTATGTAAATAAA	TTTATTTACATACTTTAACGCTCG
iMeta-crRNA761	TTCGGGTGTCAACAATTGACCAAA	TTTGGTCAATTGTTGACACCCGAA
iMeta-crRNA762	AACTGAACGGTGTGCGGAAGGAAA	TTTCCTTCCGCACACCGTTCAGTT
iMeta-crRNA763	ATCAAAAACCTTCCAAAAGGAAAA	TTTTCCTTTTGGAAGGTTTTTGAT
iMeta-crRNA764	ATAGATCCAGGACTTCTGAAAAAA	TTTTTTCAGAAGTCCTGGATCTAT
iMeta-crRNA765	TTGGCTGCTGGCCCAACGTCCAAA	TTTGGACGTTGGGCCAGCAGCCAA
iMeta-crRNA766	GCAGCTTGATGTATGGTTTTGAAA	TTTCAAAACCATACATCAAGCTGC
iMeta-crRNA767	CTCACTGCTGTGCACTTTATAAAA	TTTTATAAAGTGCACAGCAGTGAG
iMeta-crRNA768	AATACCTTTGTTGCAGAGCTGAAA	TTTCAGCTCTGCAACAAAGGTATT
iMeta-crRNA769	TTTTATCCATGGTTACCTACAAAA	TTTTGTAGGTAACCATGGATAAAA
iMeta-crRNA770	ATCTGAACCATTGGCTATGGGAAA	TTTCCCATAGCCAATGGTTCAGAT
iMeta-crRNA771	AAGCAAAGTGTCAGCAAGGTTAAA	TTTAACCTTGCTGACACTTTGCTT
iMeta-crRNA772	GAGGACCCGACCAGCTATAACAAA	TTTGTTATAGCTGGTCGGGTCCTC
iMeta-crRNA773	ATTAACTCACTCATGGCAAACAAA	TTTGTTTGCCATGAGTGAGTTAAT
iMeta-crRNA774	TATGGCTGGCAAACCAAAAACAAA	TTTGTTTTTGGTTTGCCAGCCATA
iMeta-crRNA775	TTGTCTTTCATAAATTAGCACAAA	TTTGTGCTAATTTATGAAAGACAA
iMeta-crRNA776	CCTCTATTCGCAAATATGAGGAAA	TTTCCTCATATTTGCGAATAGAGG
iMeta-crRNA777	GTACGGTCGGCGAGCTGATCCAAA	TTTGGATCAGCTCGCCGACCGTAC
iMeta-crRNA778	CGGCGACATCGCTCAGCTCGCAAA	TTTGCGAGCTGAGCGATGTCGCCG
iMeta-crRNA779	GAAATAGTAGAAATAGAAATTAAA	TTTAATTTCTATTTCTACTATTTC
iMeta-crRNA780	ACCTTTGATTTCTTTCAAAGAAAA	TTTTCTTTGAAAGAAATCAAAGGT
iMeta-crRNA781	AATGTAATCACATGAATTGTCAAA	TTTGACAATTCATGTGATTACATT
iMeta-crRNA782	AGACTCAAGAGAAAACCGACTAAA	TTTAGTCGGTTTTCTCTTGAGTCT
iMeta-crRNA783	ATGGTGTTTTGACTCAAACCCAAA	TTTGGGTTTGAGTCAAAACACCAT
iMeta-crRNA784	TAGGTGCAGTAGACACAGAAGAAA	TTTCTTCTGTGTCTACTGCACCTA
iMeta-crRNA785	TGGTGTTCCACGATTTTAACAAAA	TTTTGTTAAAATCGTGGAACACCA
iMeta-crRNA786	AATCACCCTTCAAACCGCAGAAAA	TTTTCTGCGGTTTGAAGGGTGATT
iMeta-crRNA787	GAGCAGTGCTGAAATAACGGGAAA	TTTCCCGTTATTTCAGCACTGCTC
iMeta-crRNA788	CCACCAACCAAAATATTTAATAAA	TTTATTAAATATTTTGGTTGGTGG
iMeta-crRNA789	CCGTAAGCGTCGCAAACGCGGAAA	TTTCCGCGTTTGCGACGCTTACGG
iMeta-crRNA790	CCGAGCGACCCCCGCTCGGGCAAA	TTTGCCCGAGCGGGGGTCGCTCGG
iMeta-crRNA791	CTCAAGCTCAAGGGCAAAGTCAAA	TTTGACTTTGCCCTTGAGCTTGAG
iMeta-crRNA792	GGGGATTACGCAAATGCCACGAAA	TTTCGTGGCATTTGCGTAATCCCC
iMeta-crRNA793	GCATAAAAAAACGAATGAATTAAA	TTTAATTCATTCGTTTTTTTATGC
iMeta-crRNA794	AAACACCTGCTTTGTTTGGACAAA	TTTGTCCAAACAAAGCAGGTGTTT
iMeta-crRNA795	AGTCATTTGTGACCGCTGCACAAA	TTTGTGCAGCGGTCACAAATGACT
iMeta-crRNA796	GCGTATTGCGATTGGCCGCCAAAA	TTTTGGCGGCCAATCGCAATACGC
iMeta-crRNA797	TCGGTCGCAGACCTGAAAGGCAAA	TTTGCCTTTCAGGTCTGCGACCGA
iMeta-crRNA798	CAGCTTGATGTATGGTTTTGAAAA	TTTTCAAAACCATACATCAAGCTG
iMeta-crRNA799	CATGCCCTTTGTAGGACTAGCAAA	TTTGCTAGTCCTACAAAGGGCATG
iMeta-crRNA800	GGCGATACTCTTGTCGTCTGGAAA	TTTCCAGACGACAAGAGTATCGCC
iMeta-crRNA801	TTTTTTTATGCGGCTTGCCGGAAA	TTTCCGGCAAGCCGCATAAAAAAA
iMeta-crRNA802	ATGGCTCACTCGTAAATTCCTAAA	TTTAGGAATTTACGAGTGAGCCAT
iMeta-crRNA803	GCGGCGTCGAGGTGCCGGTGGAAA	TTTCCACCGGCACCTCGACGCCGC
iMeta-crRNA804	TGACTCAAACCCAAAAGAAACAAA	TTTGTTTCTTTTGGGTTTGAGTCA
iMeta-crRNA805	TCTGTCGGCAGGCCGCAAAGCAAA	TTTGCTTTGCGGCCTGCCGACAGA
iMeta-crRNA806	ATTTGTGAACGGCTTCGTTCGAAA	TTTCGAACGAAGCCGTTCACAAAT
iMeta-crRNA807	CTCGTAAATTCCTAAACTAATAAA	TTTATTAGTTTAGGAATTTACGAG
iMeta-crRNA808	GTGGAAATTGTAGACCCAAACAAA	TTTGTTTGGGTCTACAATTTCCAC
iMeta-crRNA809	AGCCAGCGCCGTAAGCGTCGCAAA	TTTGCGACGCTTACGGCGCTGGCT
iMeta-crRNA810	ATGATGGCAAGGGCAAGGTGGAAA	TTTCCACCTTGCCCTTGCCATCAT
iMeta-crRNA811	CAAAGTCCCCACAATACGTCAAAA	TTTTGACGTATTGTGGGGACTTTG
iMeta-crRNA812	GCGCGAACCAGAGAAAGACCGAAA	TTTCGGTCTTTCTCTGGTTCGCGC
iMeta-crRNA813	CATAAAAAAACGAATGAATTAAAA	TTTTAATTCATTCGTTTTTTTATG
iMeta-crRNA814	TTAAATGTTGCTCAGCTCAAAAAA	TTTTTTGAGCTGAGCAACATTTAA
iMeta-crRNA815	TCGACGGCCAATTATCAGAACAAA	TTTGTTCTGATAATTGGCCGTCGA
iMeta-crRNA816	TCCTGTTGTCAAGGGAAAGTAAAA	TTTTACTTTCCCTTGACAACAGGA
iMeta-crRNA817	GGAGGTCGCCGGGTTCGGCGAAAA	TTTTCGCCGAACCCGGCGACCTCC
iMeta-crRNA818	AACATTTCCTTATCGTGTTTGAAA	TTTCAAACACGATAAGGAAATGTT
iMeta-crRNA819	TTGGTGTAATGGATAGTACCTAAA	TTTAGGTACTATCCATTACACCAA
iMeta-crRNA820	ACTGATGCAGAGGAGCCGGCAAAA	TTTTGCCGGCTCCTCTGCATCAGT
iMeta-crRNA821	GCAGGAGATCCGTGTCGGTCCAAA	TTTGGACCGACACGGATCTCCTGC
iMeta-crRNA822	CAATGGGATGTGTGCCAAACAAAA	TTTTGTTTGGCACACATCCCATTG
iMeta-crRNA823	CTCGGCCGCTTCTTGTTCGGTAAA	TTTACCGAACAAGAAGCGGCCGAG
iMeta-crRNA824	TGTAGTATTCAAAGGGTAAAGAAA	TTTCTTTACCCTTTGAATACTACA
iMeta-crRNA825	ATCGACTCGACACCCCACCGCAAA	TTTGCGGTGGGGTGTCGAGTCGAT
iMeta-crRNA826	CCTCGATGAGGCCTGTTTCGCAAA	TTTGCGAAACAGGCCTCATCGAGG
iMeta-crRNA827	TGATAGGTTGCCTCTATTCGCAAA	TTTGCGAATAGAGGCAACCTATCA
iMeta-crRNA828	TTACATCTAACATTTTGATTAAAA	TTTTAATCAAAATGTTAGATGTAA
iMeta-crRNA829	GGGGTAGAATCATTATTATGGAAA	TTTCCATAATAATGATTCTACCCC
iMeta-crRNA830	GCAAACGTCGCGCCAAAGCCCAAA	TTTGGGCTTTGGCGCGACGTTTGC
iMeta-crRNA831	TGGGAAAATCGGACATGAAGAAAA	TTTTCTTCATGTCCGATTTTCCCA
iMeta-crRNA832	GAGCGATGTCGCCGCTCCCAAAAA	TTTTTGGGAGCGGCGACATCGCTC
iMeta-crRNA833	CCACTGATGTTGTATTTTCTCAAA	TTTGAGAAAATACAACATCAGTGG
iMeta-crRNA834	GACTACCCTTTACTCAGGGCTAAA	TTTAGCCCTGAGTAAAGGGTAGTC
iMeta-crRNA835	AACAGCAGAAGGCTCCAGCTGAAA	TTTCAGCTGGAGCCTTCTGCTGTT
iMeta-crRNA836	CGAAGCCGTTCACAAATGCGCAAA	TTTGCGCATTTGTGAACGGCTTCG
iMeta-crRNA837	TGGCGGCGCTCATGCATGATAAAA	TTTTATCATGCATGAGCGCCGCCA
iMeta-crRNA838	AGTGAAACAGGCCAAGCTGTAAAA	TTTTACAGCTTGGCCTGTTTCACT
iMeta-crRNA839	CTTGACCACCAGTTGCGTGATAAA	TTTATCACGCAACTGGTGGTCAAG
iMeta-crRNA840	CCGCAGGCACCAAATTTTTATAAA	TTTATAAAAATTTGGTGCCTGCGG
iMeta-crRNA841	ACATTGAGAATTGGAATTTACAAA	TTTGTAAATTCCAATTCTCAATGT
iMeta-crRNA842	CATGGATAATCCTGCTATCCAAAA	TTTTGGATAGCAGGATTATCCATG
iMeta-crRNA843	ATTTATGACAAACCAAACTTTAAA	TTTAAAGTTTGGTTTGTCATAAAT
iMeta-crRNA844	GGTTGGAGCTTGCTCATTAACAAA	TTTGTTAATGAGCAAGCTCCAACC
iMeta-crRNA845	ACCGACACCATTAGTACTAGTAAA	TTTACTAGTACTAATGGTGTCGGT
iMeta-crRNA846	AAGTCATTGCCACGGGTGGACAAA	TTTGTCCACCCGTGGCAATGACTT
iMeta-crRNA847	GCTTTAGTTGGTAAAAACGGGAAA	TTTCCCGTTTTTACCAACTAAAGC
iMeta-crRNA848	GGTTGGGCCGTTTGACGCATCAAA	TTTGATGCGTCAAACGGCCCAACC
iMeta-crRNA849	TCTCAGCCGCTGCTGCTGGGTAAA	TTTACCCAGCAGCAGCGGCTGAGA
iMeta-crRNA850	AGCAGAGGCGAAAAAGAAAATAAA	TTTATTTTCTTTTTCGCCTCTGCT
iMeta-crRNA851	AAAGCCCTGTATAACTCTAGGAAA	TTTCCTAGAGTTATACAGGGCTTT
iMeta-crRNA852	CTCACCTAAATCGGGAAAGCCAAA	TTTGGCTTTCCCGATTTAGGTGAG
iMeta-crRNA853	ATTTAGACGCTAATTACGTCGAAA	TTTCGACGTAATTAGCGTCTAAAT
iMeta-crRNA854	CGGCGAGCTGATCCAAAACTCAAA	TTTGAGTTTTGGATCAGCTCGCCG
iMeta-crRNA855	ATATTTTCCGGCAAGCCGCATAAA	TTTATGCGGCTTGCCGGAAAATAT
iMeta-crRNA856	CTGCCAATAGGCGTCGGTGACAAA	TTTGTCACCGACGCCTATTGGCAG
iMeta-crRNA857	GCGACCTCGTCGAAGGCCACTAAA	TTTAGTGGCCTTCGACGAGGTCGC
iMeta-crRNA858	GCCAGCTTTGGTGAGCATGTTAAA	TTTAACATGCTCACCAAAGCTGGC
iMeta-crRNA859	AAACTTTTGATTTGTTTGTTAAAA	TTTTAACAAACAAATCAAAAGTTT
iMeta-crRNA860	CACTTTAGCTAGTCAGCTTTGAAA	TTTCAAAGCTGACTAGCTAAAGTG
iMeta-crRNA861	TGCCAGAGCAGTCCTGATGATAAA	TTTATCATCAGGACTGCTCTGGCA
iMeta-crRNA862	ATGGCCACATTGATAATCGAAAAA	TTTTTCGATTATCAATGTGGCCAT
iMeta-crRNA863	CATTGTGGTGAGATAGCCAAAAAA	TTTTTTGGCTATCTCACCACAATG
iMeta-crRNA864	CCAGGTTCTCTGGTGGAGATAAAA	TTTTATCTCCACCAGAGAACCTGG
iMeta-crRNA865	AAAAAAGACAGCATCTAATTAAAA	TTTTAATTAGATGCTGTCTTTTTT
iMeta-crRNA866	GGTGGTGTGATGATAGCAGCAAAA	TTTTGCTGCTATCATCACACCACC
iMeta-crRNA867	TTACGACGTAAAGGGCGGCGAAAA	TTTTCGCCGCCCTTTACGTCGTAA
iMeta-crRNA868	CACCAATGCTAATTATGATGCAAA	TTTGCATCATAATTAGCATTGGTG
iMeta-crRNA869	GTGAAACAGGCCAAGCTGTAAAAA	TTTTTACAGCTTGGCCTGTTTCAC
iMeta-crRNA870	AAATACATCCTCTGTTGACTCAAA	TTTGAGTCAACAGAGGATGTATTT
iMeta-crRNA871	GACAAACATTGCAGAAAGGATAAA	TTTATCCTTTCTGCAATGTTTGTC
iMeta-crRNA872	CAGGACTCGTATCAAACGGGCAAA	TTTGCCCGTTTGATACGAGTCCTG
iMeta-crRNA873	CCTACCTGGCGATACCGCAGCAAA	TTTGCTGCGGTATCGCCAGGTAGG
iMeta-crRNA874	TATGGAATCGTGATTGCACGAAAA	TTTTCGTGCAATCACGATTCCATA
iMeta-crRNA875	ATGTGCCAGCTGTGGGCCTCCAAA	TTTGGAGGCCCACAGCTGGCACAT
iMeta-crRNA876	AGCATCCCAAGCATTGCAAAAAAA	TTTTTTTGCAATGCTTGGGATGCT
iMeta-crRNA877	GGCCAAAGTTTCCCTTTCACCAAA	TTTGGTGAAAGGGAAACTTTGGCC
iMeta-crRNA878	CCGCTCATATAATGATTTGGAAAA	TTTTCCAAATCATTATATGAGCGG
iMeta-crRNA879	GAGAGTTCACTAGTGAATAAAAAA	TTTTTTATTCACTAGTGAACTCTC
iMeta-crRNA880	GCCATCAATCTCAGTTAAATTAAA	TTTAATTTAACTGAGATTGATGGC
iMeta-crRNA881	GTGTCAAAGCCTAAAGGAGTCAAA	TTTGACTCCTTTAGGCTTTGACAC
iMeta-crRNA882	TTTATAAAGGAGGGGACTTTAAAA	TTTTAAAGTCCCCTCCTTTATAAA
iMeta-crRNA883	AAGCACTGGTAACTATAAGACAAA	TTTGTCTTATAGTTACCAGTGCTT
iMeta-crRNA884	TGTCAAGGGAAAGTAAAATACAAA	TTTGTATTTTACTTTCCCTTGACA
iMeta-crRNA885	GTGCGTTAAAAAATACAATGAAAA	TTTTCATTGTATTTTTTAACGCAC
iMeta-crRNA886	AAACCTTTCAATTTCTGGATCAAA	TTTGATCCAGAAATTGAAAGGTTT
iMeta-crRNA887	AATCCATTAGGTGGACTAAAGAAA	TTTCTTTAGTCCACCTAATGGATT
iMeta-crRNA888	CCAGTGCTTTTATTTTAGATGAAA	TTTCATCTAAAATAAAAGCACTGG
iMeta-crRNA889	GTCGCAGTCGGCGTACTCGATAAA	TTTATCGAGTACGCCGACTGCGAC
iMeta-crRNA890	ACATGGATTCCAAATAAAACGAAA	TTTCGTTTTATTTGGAATCCATGT
iMeta-crRNA891	TGGGCAATCGTGATTTCAAAGAAA	TTTCTTTGAAATCACGATTGCCCA
iMeta-crRNA892	TGTAAAAATTGAAATCCAGTGAAA	TTTCACTGGATTTCAATTTTTACA
iMeta-crRNA893	TCTGGTGTTTACGGTGCCCGCAAA	TTTGCGGGCACCGTAAACACCAGA
iMeta-crRNA894	CGCCGGGGACGTAGCCGGCGGAAA	TTTCCGCCGGCTACGTCCCCGGCG
iMeta-crRNA895	ACGGGTGCCTTGACATCGTCGAAA	TTTCGACGATGTCAAGGCACCCGT
iMeta-crRNA896	CACGAATCCATTAGGTGGACTAAA	TTTAGTCCACCTAATGGATTCGTG
iMeta-crRNA897	AAGCGGTGGCGAGCAGTGCTGAAA	TTTCAGCACTGCTCGCCACCGCTT
iMeta-crRNA898	AAAGTAAAGGGCTGTGTGCCCAAA	TTTGGGCACACAGCCCTTTACTTT
iMeta-crRNA899	GCAAAAGTGGAAACCTGGGCCAAA	TTTGGCCCAGGTTTCCACTTTTGC
iMeta-crRNA900	GCACCGCGGTCCACTGCCACCAAA	TTTGGTGGCAGTGGACCGCGGTGC
iMeta-crRNA901	TCAATCGCCATCCCCAACCCCAAA	TTTGGGGTTGGGGATGGCGATTGA
iMeta-crRNA902	TGCTGCAATCATTGCTCTCTCAAA	TTTGAGAGAGCAATGATTGCAGCA
iMeta-crRNA903	CCGACACCATTAGTACTAGTAAAA	TTTTACTAGTACTAATGGTGTCGG
iMeta-crRNA904	TGCTGTGGGGAAAGGACGGGGAAA	TTTCCCCGTCCTTTCCCCACAGCA
iMeta-crRNA905	ACAGCGGTGGGGATGTGGCTCAAA	TTTGAGCCACATCCCCACCGCTGT
iMeta-crRNA906	GAGGTCCTTCATAAAGCGACGAAA	TTTCGTCGCTTTATGAAGGACCTC
iMeta-crRNA907	CGTCAATCGAACTGTGCGTTAAAA	TTTTAACGCACAGTTCGATTGACG
iMeta-crRNA908	ATGTGGCCATTGCAAAGCCATAAA	TTTATGGCTTTGCAATGGCCACAT
iMeta-crRNA909	AAGTGGAAACCTGGGCCAAATAAA	TTTATTTGGCCCAGGTTTCCACTT
iMeta-crRNA910	GTCGGTGAGATCGGCCGCGGGAAA	TTTCCCGCGGCCGATCTCACCGAC
iMeta-crRNA911	AACCTATACAGACTCAAGAGAAAA	TTTTCTCTTGAGTCTGTATAGGTT
iMeta-crRNA912	AGGCCACTAAAGGCAGGCCGCAAA	TTTGCGGCCTGCCTTTAGTGGCCT
iMeta-crRNA913	CATCTGCTTACGCGCGGTCTCAAA	TTTGAGACCGCGCGTAAGCAGATG
iMeta-crRNA914	TGCTTCTACTGCCCTTTTACAAAA	TTTTGTAAAAGGGCAGTAGAAGCA
iMeta-crRNA915	TGTTTATATATATATTCTTATAAA	TTTATAAGAATATATATATAAACA
iMeta-crRNA916	ATTCTAGTGGCAGTGGCCCCCAAA	TTTGGGGGCCACTGCCACTAGAAT
iMeta-crRNA917	ACGTTAACGCCGGCATCGTGAAAA	TTTTCACGATGCCGGCGTTAACGT
iMeta-crRNA918	GAGAGGAAGATTGGGCACACTAAA	TTTAGTGTGCCCAATCTTCCTCTC
iMeta-crRNA919	GTTTGCCAATTTCAAAGCGATAAA	TTTATCGCTTTGAAATTGGCAAAC
iMeta-crRNA920	AACATGGAGCGCTTTTTGAGAAAA	TTTTCTCAAAAAGCGCTCCATGTT
iMeta-crRNA921	GAGCCACATCCCCACCGCTGTAAA	TTTACAGCGGTGGGGATGTGGCTC
iMeta-crRNA922	TCCTTTTGGAAGGTTTTTGATAAA	TTTATCAAAAACCTTCCAAAAGGA
iMeta-crRNA923	ACTGATGTTGTATTTTCTCAAAAA	TTTTTGAGAAAATACAACATCAGT
iMeta-crRNA924	CACTGATGTTGTATTTTCTCAAAA	TTTTGAGAAAATACAACATCAGTG
iMeta-crRNA925	AGTAAAATAGAGGTCCTTCATAAA	TTTATGAAGGACCTCTATTTTACT
iMeta-crRNA926	CAAAATTTGTGCTAATTTATGAAA	TTTCATAAATTAGCACAAATTTTG
iMeta-crRNA927	CCTGGTTTCCGTCGACGGCGTAAA	TTTACGCCGTCGACGGAAACCAGG
iMeta-crRNA928	AATAGATCCAGGACTTCTGAAAAA	TTTTTCAGAAGTCCTGGATCTATT
iMeta-crRNA929	GACCAGACTGGTGGCCATATGAAA	TTTCATATGGCCACCAGTCTGGTC
iMeta-crRNA930	AAGTAAAATACAAATTTGTTTAAA	TTTAAACAAATTTGTATTTTACTT
iMeta-crRNA931	ACTCGTCCTCGTCCTCGCGGGAAA	TTTCCCGCGAGGACGAGGACGAGT
iMeta-crRNA932	TAGCCAATGGTTCAGATGGCCAAA	TTTGGCCATCTGAACCATTGGCTA
iMeta-crRNA933	CCAGCCAATGTCGTGGCGAATAAA	TTTATTCGCCACGACATTGGCTGG
iMeta-crRNA934	CATTCCTATCACACCTAGCCCAAA	TTTGGGCTAGGTGTGATAGGAATG
iMeta-crRNA935	ACACTTTCAAACACGATAAGGAAA	TTTCCTTATCGTGTTTGAAAGTGT
iMeta-crRNA936	TGAGCCATGTATGCAAAGCATAAA	TTTATGCTTTGCATACATGGCTCA
iMeta-crRNA937	AGCGTTGCATTGACGCCAATGAAA	TTTCATTGGCGTCAATGCAACGCT
iMeta-crRNA938	GATAAAGCAATCCTCCATGAGAAA	TTTCTCATGGAGGATTGCTTTATC
iMeta-crRNA939	TGATTACCTGCCCTGCCAGTCAAA	TTTGACTGGCAGGGCAGGTAATCA
iMeta-crRNA940	AAAAACCTCCGCGTTGTCTTCAAA	TTTGAAGACAACGCGGAGGTTTTT
iMeta-crRNA941	TTGGCGGCGCTCATGCATGATAAA	TTTATCATGCATGAGCGCCGCCAA
iMeta-crRNA942	GGAACAAGAAGTTAAAGTCAGAAA	TTTCTGACTTTAACTTCTTGTTCC
iMeta-crRNA943	CAAATTTTTATAAATAAGTGGAAA	TTTCCACTTATTTATAAAAATTTG
iMeta-crRNA944	TTGCGTGATAAACCGTCCCTCAAA	TTTGAGGGACGGTTTATCACGCAA
iMeta-crRNA945	AGCTATCGTGAAACAAAATAAAAA	TTTTTATTTTGTTTCACGATAGCT
iMeta-crRNA946	CACTCCCGGTACTTTACCCCCAAA	TTTGGGGGTAAAGTACCGGGAGTG
iMeta-crRNA947	ATCTGTAAAAGCATTTGCAGGAAA	TTTCCTGCAAATGCTTTTACAGAT
iMeta-crRNA948	CTGAAAGGAGGCATGGAAATGAAA	TTTCATTTCCATGCCTCCTTTCAG
iMeta-crRNA949	TTGAGTCTGTATAGGTTGAGCAAA	TTTGCTCAACCTATACAGACTCAA
iMeta-crRNA950	AAACCGAGAAGAAACCCCGGCAAA	TTTGCCGGGGTTTCTTCTCGGTTT
iMeta-crRNA951	TTATGGGTCATTTGTTTCTTTAAA	TTTAAAGAAACAAATGACCCATAA
iMeta-crRNA952	TCTGTTATTCAAGCTATCGTGAAA	TTTCACGATAGCTTGAATAACAGA
iMeta-crRNA953	CTTGTTCAGGTTGTCTTTCATAAA	TTTATGAAAGACAACCTGAACAAG
iMeta-crRNA954	ATTCAGCCCTGTTACAGCACTAAA	TTTAGTGCTGTAACAGGGCTGAAT
iMeta-crRNA955	AAGCTATCGTGAAACAAAATAAAA	TTTTATTTTGTTTCACGATAGCTT
iMeta-crRNA956	TTATTCAAGCTATCGTGAAACAAA	TTTGTTTCACGATAGCTTGAATAA
iMeta-crRNA957	AAATGGAGATGAATCGCTTCCAAA	TTTGGAAGCGATTCATCTCCATTT
iMeta-crRNA958	GCAATTAAAGAAAATGCAAAGAAA	TTTCTTTGCATTTTCTTTAATTGC
iMeta-crRNA959	TATGCCACACGCCTGTATTACAAA	TTTGTAATACAGGCGTGTGGCATA
iMeta-crRNA960	ATTGGACCGTACCCAATCCTGAAA	TTTCAGGATTGGGTACGGTCCAAT
iMeta-crRNA961	CAAAGCAAACCGTGGTCACCGAAA	TTTCGGTGACCACGGTTTGCTTTG
iMeta-crRNA962	TTTCAATGAGGTAACCTGGACAAA	TTTGTCCAGGTTACCTCATTGAAA
iMeta-crRNA963	GCACATTAATGCATTTCCTGCAAA	TTTGCAGGAAATGCATTAATGTGC
iMeta-crRNA964	TGGCTCTGAAAGGAGGCATGGAAA	TTTCCATGCCTCCTTTCAGAGCCA
iMeta-crRNA965	GCGAAACTCAAGCTCAAGGGCAAA	TTTGCCCTTGAGCTTGAGTTTCGC
iMeta-crRNA966	ATCCTCCTCCGCGAAGGCCGAAAA	TTTTCGGCCTTCGCGGAGGAGGAT
iMeta-crRNA967	CAAAATGGTGATGGAAAGCTCAAA	TTTGAGCTTTCCATCACCATTTTG
iMeta-crRNA968	CACTGGTGATGCAGGGTCGTTAAA	TTTAACGACCCTGCATCACCAGTG
iMeta-crRNA969	GTCCATTGTGGTGAGATAGCCAAA	TTTGGCTATCTCACCACAATGGAC
iMeta-crRNA970	ACCACCATGCGAGCCGCATCCAAA	TTTGGATGCGGCTCGCATGGTGGT
iMeta-crRNA971	CTAGTAAGCGCATTACGCTGTAAA	TTTACAGCGTAATGCGCTTACTAG
iMeta-crRNA972	GAGTACAAGTACCCTGCCATCAAA	TTTGATGGCAGGGTACTTGTACTC
iMeta-crRNA973	CTGTTGCTGCTGATGCCACTGAAA	TTTCAGTGGCATCAGCAGCAACAG
iMeta-crRNA974	CCTAATGTTGAACAGAAAACTAAA	TTTAGTTTTCTGTTCAACATTAGG
iMeta-crRNA975	TTGTGAGGTGGCGCCGGGTATAAA	TTTATACCCGGCGCCACCTCACAA
iMeta-crRNA976	ATGGACAGATGGTACAGTTCCAAA	TTTGGAACTGTACCATCTGTCCAT
iMeta-crRNA977	GTTACCGGGGGTAAGGTTGCGAAA	TTTCGCAACCTTACCCCCGGTAAC
iMeta-crRNA978	CTGCAAAACCTGGGGGGAAACAAA	TTTGTTTCCCCCCAGGTTTTGCAG
iMeta-crRNA979	TCCATTGTGGTGAGATAGCCAAAA	TTTTGGCTATCTCACCACAATGGA
iMeta-crRNA980	AGTTTTTCTCCTCAACAAGTCAAA	TTTGACTTGTTGAGGAGAAAAACT
iMeta-crRNA981	TATCAGAACAAATCACCCTTCAAA	TTTGAAGGGTGATTTGTTCTGATA
iMeta-crRNA982	CAGATGGTAGCATTATACATAAAA	TTTTATGTATAATGCTACCATCTG
iMeta-crRNA983	GTCCTAGTCCGAGTCGCCCGCAAA	TTTGCGGGCGACTCGGACTAGGAC
iMeta-crRNA984	TTCAGAGCCAAATTCCCTTCTAAA	TTTAGAAGGGAATTTGGCTCTGAA
iMeta-crRNA985	CGCTCAACAAGCAATTAAAGAAAA	TTTTCTTTAATTGCTTGTTGAGCG
iMeta-crRNA986	GAGCGGGGGTCGCTCGGACGAAAA	TTTTCGTCCGAGCGACCCCCGCTC
iMeta-crRNA987	TGACGTAGCTACATACTCATCAAA	TTTGATGAGTATGTAGCTACGTCA
iMeta-crRNA988	CGTATTGCGATTGGCCGCCAAAAA	TTTTTGGCGGCCAATCGCAATACG
iMeta-crRNA989	ATTGCAAACCGCCCCGGCCTGAAA	TTTCAGGCCGGGGCGGTTTGCAAT
iMeta-crRNA990	GAAACCCAATCAGCAACCTTTAAA	TTTAAAGGTTGCTGATTGGGTTTC
iMeta-crRNA991	GGAAACCCAAGAGATAAAGGTAAA	TTTACCTTTATCTCTTGGGTTTCC
iMeta-crRNA992	TATAACAAATGGATTTGTACCAAA	TTTGGTACAAATCCATTTGTTATA
iMeta-crRNA993	GAACACGCTCAACAAGCAATTAAA	TTTAATTGCTTGTTGAGCGTGTTC
iMeta-crRNA994	GATTATTATTTTGCCCGCTGTAAA	TTTACAGCGGGCAAAATAATAATC
iMeta-crRNA995	TAGCCATTTCCCCTTTAGTTAAAA	TTTTAACTAAAGGGGAAATGGCTA
iMeta-crRNA996	CTCGTCCTCGTCCTCGCGGGAAAA	TTTTCCCGCGAGGACGAGGACGAG
iMeta-crRNA997	TGAGTCCTTATACACCTGTTTAAA	TTTAAACAGGTGTATAAGGACTCA
iMeta-crRNA998	ATCTTTCAAAGCTGACTAGCTAAA	TTTAGCTAGTCAGCTTTGAAAGAT
iMeta-crRNA999	ACAGATGGTAGCATTATACATAAA	TTTATGTATAATGCTACCATCTGT
iMeta-crRNA1000	CAACTGATATCAAAAAGGTTAAAA	TTTTAACCTTTTTGATATCAGTTG
iMeta-crRNA1001	CCCCGGCCTGAAACGAGCGTTAAA	TTTAACGCTCGTTTCAGGCCGGGG
iMeta-crRNA1002	AAACCAAACTTTAAACAAAGGAAA	TTTCCTTTGTTTAAAGTTTGGTTT
iMeta-crRNA1003	AACCGCAGAAAAAGTAGGATTAAA	TTTAATCCTACTTTTTCTGCGGTT
iMeta-crRNA1004	ATTGCTTAGGGGATCAAAGGTAAA	TTTACCTTTGATCCCCTAAGCAAT
iMeta-crRNA1005	ATGTAATCACATGAATTGTCAAAA	TTTTGACAATTCATGTGATTACAT
iMeta-crRNA1006	AATCTGAGCTGCAAAAGTGTCAAA	TTTGACACTTTTGCAGCTCAGATT
iMeta-crRNA1007	GCTCCACTGGCTCTTTCTTTGAAA	TTTCAAAGAAAGAGCCAGTGGAGC
iMeta-crRNA1008	TGGAAATTGTAGACCCAAACAAAA	TTTTGTTTGGGTCTACAATTTCCA
iMeta-crRNA1009	CGATTGACGGTAGCCAATTTGAAA	TTTCAAATTGGCTACCGTCAATCG
iMeta-crRNA1010	GGTAAACGTTTCCGAGGGCGCAAA	TTTGCGCCCTCGGAAACGTTTACC
iMeta-crRNA1011	TTCGTGGCGCTGGCCTACGCCAAA	TTTGGCGTAGGCCAGCGCCACGAA
iMeta-crRNA1012	AAAACTTCTGGGTGGTTGACTAAA	TTTAGTCAACCACCCAGAAGTTTT
iMeta-crRNA1013	GTAGTCCACGCCGTAAACGATAAA	TTTATCGTTTACGGCGTGGACTAC
iMeta-crRNA1014	ACTATAAGACAAACATTGCAGAAA	TTTCTGCAATGTTTGTCTTATAGT
iMeta-crRNA1015	ACCGTCGAACGGCTGATGACCAAA	TTTGGTCATCAGCCGTTCGACGGT
iMeta-crRNA1016	TACGGTCGGCGAGCTGATCCAAAA	TTTTGGATCAGCTCGCCGACCGTA
iMeta-crRNA1017	TACGACGATATGAGACGCTAGAAA	TTTCTAGCGTCTCATATCGTCGTA
iMeta-crRNA1018	GAGAAGAAATCTGTAAATGATAAA	TTTATCATTTACAGATTTCTTCTC
iMeta-crRNA1019	AAAGTCCATGATGGTTTCTCAAAA	TTTTGAGAAACCATCATGGACTTT
iMeta-crRNA1020	CTGAACGGTGTGCGGAAGGAAAAA	TTTTTCCTTCCGCACACCGTTCAG
iMeta-crRNA1021	CAAATAAATGACAATTCGTGGAAA	TTTCCACGAATTGTCATTTATTTG
iMeta-crRNA1022	CAGGCCAAGCTGTAAAAATTGAAA	TTTCAATTTTTACAGCTTGGCCTG
iMeta-crRNA1023	CTGTATTCGTAGCAGTTGATCAAA	TTTGATCAACTGCTACGAATACAG
iMeta-crRNA1024	AGTGCCGTGGTTGGACCGGGCAAA	TTTGCCCGGTCCAACCACGGCACT
iMeta-crRNA1025	CTCAATGTTCTCTCAAATTTTAAA	TTTAAAATTTGAGAGAACATTGAG
iMeta-crRNA1026	TTAGGGAAAAAGTTTTCATCTAAA	TTTAGATGAAAACTTTTTCCCTAA
iMeta-crRNA1027	TAACTCTCGTATACGACGTCCAAA	TTTGGACGTCGTATACGAGAGTTA
iMeta-crRNA1028	GTCAATCGAACTGTGCGTTAAAAA	TTTTTAACGCACAGTTCGATTGAC
iMeta-crRNA1029	AAAAAACTCGTGTGTTCTAGAAAA	TTTTCTAGAACACACGAGTTTTTT
iMeta-crRNA1030	TGGCAGTGGACCGCGGTGCTGAAA	TTTCAGCACCGCGGTCCACTGCCA
iMeta-crRNA1031	GAACCGCCCCGGGCAGCGCCCAAA	TTTGGGCGCTGCCCGGGGCGGTTC
iMeta-crRNA1032	ACTAAACCACGAGCCAGTTTCAAA	TTTGAAACTGGCTCGTGGTTTAGT
iMeta-crRNA1033	GAACTGGCGGCTCCTGGCTTTAAA	TTTAAAGCCAGGAGCCGCCAGTTC
iMeta-crRNA1034	TGAAGAGGCAGGACAGGTCGTAAA	TTTACGACCTGTCCTGCCTCTTCA
iMeta-crRNA1035	GGAGGGTGAACACGACAAATGAAA	TTTCATTTGTCGTGTTCACCCTCC
iMeta-crRNA1036	TCCTCACAGGCTTTAGTTGGTAAA	TTTACCAACTAAAGCCTGTGAGGA
iMeta-crRNA1037	CTGTCCAGGACCACCCGCGGCAAA	TTTGCCGCGGGTGGTCCTGGACAG
iMeta-crRNA1038	TCGTATACACATTGGGCAATTAAA	TTTAATTGCCCAATGTGTATACGA
iMeta-crRNA1039	GCCTGTACGTCAATCCGTCTGAAA	TTTCAGACGGATTGACGTACAGGC
iMeta-crRNA1040	ATGGTGTTCCACGATTTTAACAAA	TTTGTTAAAATCGTGGAACACCAT
iMeta-crRNA1041	GGTTGAGCAAAATATCCGGGCAAA	TTTGCCCGGATATTTTGCTCAACC
iMeta-crRNA1042	GGGGTGCCATCAATCTCAGTTAAA	TTTAACTGAGATTGATGGCACCCC
iMeta-crRNA1043	CGCTTTCACCAGCAAGGGTGGAAA	TTTCCACCCTTGCTGGTGAAAGCG
iMeta-crRNA1044	GTGCCCCCTAATGTTGAACAGAAA	TTTCTGTTCAACATTAGGGGGCAC
iMeta-crRNA1045	AGGTGTGATAGGAATGGATTTAAA	TTTAAATCCATTCCTATCACACCT
iMeta-crRNA1046	GTGGCAGGCAAACCTCATGGCAAA	TTTGCCATGAGGTTTGCCTGCCAC
iMeta-crRNA1047	GAAGAGGGGTGTAAAGCATGCAAA	TTTGCATGCTTTACACCCCTCTTC
iMeta-crRNA1048	AAATTAATTCCCTTAAACTTAAAA	TTTTAAGTTTAAGGGAATTAATTT
iMeta-crRNA1049	AAGGAGCTGGAGTGTTTGTCCAAA	TTTGGACAAACACTCCAGCTCCTT
iMeta-crRNA1050	GAAAAAACTCGTGTGTTCTAGAAA	TTTCTAGAACACACGAGTTTTTTC
iMeta-crRNA1051	AAGACATCAAAGGGGTTTGCGAAA	TTTCGCAAACCCCTTTGATGTCTT
iMeta-crRNA1052	GTGCTTCTACTGCCCTTTTACAAA	TTTGTAAAAGGGCAGTAGAAGCAC
iMeta-crRNA1053	AAAACGGGAAACCCAAGAGATAAA	TTTATCTCTTGGGTTTCCCGTTTT
iMeta-crRNA1054	ATGACAAACCAAACTTTAAACAAA	TTTGTTTAAAGTTTGGTTTGTCAT
iMeta-crRNA1055	TGTGGATTAACGCTGGATCAGAAA	TTTCTGATCCAGCGTTAATCCACA
iMeta-crRNA1056	TGTGCCGGCTGTGATCTATTCAAA	TTTGAATAGATCACAGCCGGCACA
iMeta-crRNA1057	GCAGCTGTCTCTTTCTAGCACAAA	TTTGTGCTAGAAAGAGACAGCTGC
iMeta-crRNA1058	GAATCCTTCAGGGTATAATTTAAA	TTTAAATTATACCCTGAAGGATTC
iMeta-crRNA1059	CAGCCCTGAAGTTTCGGGGGAAAA	TTTTCCCCCGAAACTTCAGGGCTG
iMeta-crRNA1060	TCCTTATCTGATGTAAAGGAGAAA	TTTCTCCTTTACATCAGATAAGGA
iMeta-crRNA1061	TACTCCATATGCAAACTCGACAAA	TTTGTCGAGTTTGCATATGGAGTA
iMeta-crRNA1062	GTGATAATTTCAAATTTGCTCAAA	TTTGAGCAAATTTGAAATTATCAC
iMeta-crRNA1063	AAGGCGGTCAAGGAACGCGGAAAA	TTTTCCGCGTTCCTTGACCGCCTT
iMeta-crRNA1064	GATTATCAATGTGGCCATTGCAAA	TTTGCAATGGCCACATTGATAATC
iMeta-crRNA1065	GAAGTATGGCTGGCAAACCAAAAA	TTTTTGGTTTGCCAGCCATACTTC
iMeta-crRNA1066	GGTTTCCCGTTTTTACCAACTAAA	TTTAGTTGGTAAAAACGGGAAACC
iMeta-crRNA1067	TCCATGTTGAAGACTTCGTTTAAA	TTTAAACGAAGTCTTCAACATGGA
iMeta-crRNA1068	TTAGCAGCCGCTAAACAAGGAAAA	TTTTCCTTGTTTAGCGGCTGCTAA
iMeta-crRNA1069	CGCTTTGACCTTTGTTTCTGCAAA	TTTGCAGAAACAAAGGTCAAAGCG
iMeta-crRNA1070	CGGAGGTCGCCGGGTTCGGCGAAA	TTTCGCCGAACCCGGCGACCTCCG
iMeta-crRNA1071	TGATGAAGGCCCTAGGGTTGTAAA	TTTACAACCCTAGGGCCTTCATCA
iMeta-crRNA1072	TGAACGATGGGCGGATCGGTGAAA	TTTCACCGATCCGCCCATCGTTCA
iMeta-crRNA1073	CTTTGAATACTACAGAATAAGAAA	TTTCTTATTCTGTAGTATTCAAAG
iMeta-crRNA1074	AAAGGGCCGCATCACGCGGGCAAA	TTTGCCCGCGTGATGCGGCCCTTT
iMeta-crRNA1075	TGAAAGGAGGCATGGAAATGAAAA	TTTTCATTTCCATGCCTCCTTTCA
iMeta-crRNA1076	CCAACAAACATGGTTTGCACCAAA	TTTGGTGCAAACCATGTTTGTTGG
iMeta-crRNA1077	CGTTTGACGCATCAAAGCAGTAAA	TTTACTGCTTTGATGCGTCAAACG
iMeta-crRNA1078	AAACACTTGATCTAGGACAGAAAA	TTTTCTGTCCTAGATCAAGTGTTT
iMeta-crRNA1079	TGTAATACAGGCGTGTGGCATAAA	TTTATGCCACACGCCTGTATTACA
iMeta-crRNA1080	AAACATGGAGCGCTTTTTGAGAAA	TTTCTCAAAAAGCGCTCCATGTTT
iMeta-crRNA1081	ATCAAATCGGTCGCAGACCTGAAA	TTTCAGGTCTGCGACCGATTTGAT
iMeta-crRNA1082	ACTCCATATGCAAACTCGACAAAA	TTTTGTCGAGTTTGCATATGGAGT
iMeta-crRNA1083	TGGCCTTCGACGAGGTCGCACAAA	TTTGTGCGACCTCGTCGAAGGCCA
iMeta-crRNA1084	CGATTGCGGCGGAAGTGCTGAAAA	TTTTCAGCACTTCCGCCGCAATCG
iMeta-crRNA1085	AGTTTCCCTTTCACCAAACCAAAA	TTTTGGTTTGGTGAAAGGGAAACT
iMeta-crRNA1086	GAAGTTAAAGTCAGAAATGGGAAA	TTTCCCATTTCTGACTTTAACTTC
iMeta-crRNA1087	ATGTATAATGCTACCATCTGTAAA	TTTACAGATGGTAGCATTATACAT
iMeta-crRNA1088	TGCCACTGTAGCGTCTCTTTAAAA	TTTTAAAGAGACGCTACAGTGGCA
iMeta-crRNA1089	GCTTACGCGCGGTCTCAAAGCAAA	TTTGCTTTGAGACCGCGCGTAAGC
iMeta-crRNA1090	CCTCGAGGTCAGGATCCTGCTAAA	TTTAGCAGGATCCTGACCTCGAGG
iMeta-crRNA1091	TGGGCTGCAAAACCTGGGGGGAAA	TTTCCCCCCAGGTTTTGCAGCCCA
iMeta-crRNA1092	GACCAACAGCAGGAGGATGGTAAA	TTTACCATCCTCCTGCTGTTGGTC
iMeta-crRNA1093	TCTTTGACTTGTTGAGGAGAAAAA	TTTTTCTCCTCAACAAGTCAAAGA
iMeta-crRNA1094	TAGATAACGTATGTATGGATGAAA	TTTCATCCATACATACGTTATCTA
iMeta-crRNA1095	TGATTAACAACATCATAAACAAAA	TTTTGTTTATGATGTTGTTAATCA
iMeta-crRNA1096	ATGGGGGCCTAATTGTAAATCAAA	TTTGATTTACAATTAGGCCCCCAT
iMeta-crRNA1097	TAGTGGCAGTTTCTTTGGTACAAA	TTTGTACCAAAGAAACTGCCACTA
iMeta-crRNA1098	GCACCCCCTACCACGCATTTGAAA	TTTCAAATGCGTGGTAGGGGGTGC
iMeta-crRNA1099	CAACCGTGCCCTCATGGGGGCAAA	TTTGCCCCCATGAGGGCACGGTTG
iMeta-crRNA1100	GGGAAGAAAGTCGTCAATATTAAA	TTTAATATTGACGACTTTCTTCCC
iMeta-crRNA1101	CCTCACAGGCTTTAGTTGGTAAAA	TTTTACCAACTAAAGCCTGTGAGG
iMeta-crRNA1102	AGACTAGTCACGCCCTGGTACAAA	TTTGTACCAGGGCGTGACTAGTCT
iMeta-crRNA1103	TCCATGCCTCCTTTCAGAGCCAAA	TTTGGCTCTGAAAGGAGGCATGGA
iMeta-crRNA1104	AATTGGTAATCTACCAATTAGAAA	TTTCTAATTGGTAGATTACCAATT
iMeta-crRNA1105	ACCTTTCCACCCTTGCTGGTGAAA	TTTCACCAGCAAGGGTGGAAAGGT
iMeta-crRNA1106	CTGAGCGATGTCGCCGCTCCCAAA	TTTGGGAGCGGCGACATCGCTCAG
iMeta-crRNA1107	TAAAGCATGCAAATCAAACTCAAA	TTTGAGTTTGATTTGCATGCTTTA
iMeta-crRNA1108	TTTGAGACAGCCCCTTTTGTTAAA	TTTAACAAAAGGGGCTGTCTCAAA
iMeta-crRNA1109	TTTACAATTAGGCCCCCATTTAAA	TTTAAATGGGGGCCTAATTGTAAA
iMeta-crRNA1110	CAGGCGCTGGCATTACTTTTAAAA	TTTTAAAAGTAATGCCAGCGCCTG
iMeta-crRNA1111	AAATTCTTCCTTATCTGATGTAAA	TTTACATCAGATAAGGAAGAATTT
iMeta-crRNA1112	CTCATTAACAAAATGGGTCACAAA	TTTGTGACCCATTTTGTTAATGAG
iMeta-crRNA1113	AGACTGGTGGCCATATGAAACAAA	TTTGTTTCATATGGCCACCAGTCT
iMeta-crRNA1114	CGTTACCAGCGAGCAAAACCCAAA	TTTGGGTTTTGCTCGCTGGTAACG
iMeta-crRNA1115	GACAGACTGGGCCGCAGCGTGAAA	TTTCACGCTGCGGCCCAGTCTGTC
iMeta-crRNA1116	GGGCACAAGGAACAAGAAGTTAAA	TTTAACTTCTTGTTCCTTGTGCCC
iMeta-crRNA1117	CCCTGCCATCAAAGATTTGAAAAA	TTTTTCAAATCTTTGATGGCAGGG
iMeta-crRNA1118	GCGCCAAAGCCCAAAGCCTTTAAA	TTTAAAGGCTTTGGGCTTTGGCGC
iMeta-crRNA1119	AATGGTTGGGTTGGCAATATGAAA	TTTCATATTGCCAACCCAACCATT
iMeta-crRNA1120	ACGACGATATGAGACGCTAGAAAA	TTTTCTAGCGTCTCATATCGTCGT
iMeta-crRNA1121	ACTGGCCCTGCGATTGTCTGAAAA	TTTTCAGACAATCGCAGGGCCAGT
iMeta-crRNA1122	CTAGCAAAGCGAGGGGGGTAGAAA	TTTCTACCCCCCTCGCTTTGCTAG
iMeta-crRNA1123	TATTGAGACATTCTGGGCTGCAAA	TTTGCAGCCCAGAATGTCTCAATA
iMeta-crRNA1124	GTTTCTTTTGGGTTTGAGTCAAAA	TTTTGACTCAAACCCAAAAGAAAC
iMeta-crRNA1125	ATACTCTAATGACAACTCACAAAA	TTTTGTGAGTTGTCATTAGAGTAT
iMeta-crRNA1126	TGCCAGCAGCCGCGGAAATACAAA	TTTGTATTTCCGCGGCTGCTGGCA
iMeta-crRNA1127	AGTCCAATTCATACCTGGTGGAAA	TTTCCACCAGGTATGAATTGGACT
iMeta-crRNA1128	ATAATAGATCCAGGACTTCTGAAA	TTTCAGAAGTCCTGGATCTATTAT
iMeta-crRNA1129	CGCACCTGCTACGCGTTTTGTAAA	TTTACAAAACGCGTAGCAGGTGCG
iMeta-crRNA1130	AGGAGGCATGGAAATGAAAAGAAA	TTTCTTTTCATTTCCATGCCTCCT
iMeta-crRNA1131	AAAGGTACTTTAGGGCAAATGAAA	TTTCATTTGCCCTAAAGTACCTTT
iMeta-crRNA1132	GGCCTAATTGTAAATCAAACAAAA	TTTTGTTTGATTTACAATTAGGCC
iMeta-crRNA1133	ACAAATGGATTTGTACCAAAGAAA	TTTCTTTGGTACAAATCCATTTGT
iMeta-crRNA1134	TTACGTGCGCCACCGAAGTGTAAA	TTTACACTTCGGTGGCGCACGTAA
iMeta-crRNA1135	AAAGTATCATTAGCAGCCGCTAAA	TTTAGCGGCTGCTAATGATACTTT
iMeta-crRNA1136	CGCGGGTGGTCCTGGACAGGCAAA	TTTGCCTGTCCAGGACCACCCGCG
iMeta-crRNA1137	GGAGATGAATCGCTTCCAAAGAAA	TTTCTTTGGAAGCGATTCATCTCC
iMeta-crRNA1138	GTCGCAAACGCGGAAATATTTAAA	TTTAAATATTTCCGCGTTTGCGAC
iMeta-crRNA1139	ATGCTTGGGATGCTTCTACTAAAA	TTTTAGTAGAAGCATCCCAAGCAT
iMeta-crRNA1140	GTAAAGGCGTTACCAGCGAGCAAA	TTTGCTCGCTGGTAACGCCTTTAC
iMeta-crRNA1141	CTCAGCCGCTGCTGCTGGGTAAAA	TTTTACCCAGCAGCAGCGGCTGAG
iMeta-crRNA1142	TTAACAAAAGGGGCTGTCTCAAAA	TTTTGAGACAGCCCCTTTTGTTAA
iMeta-crRNA1143	AGCGCGGGGAGTACGCCCAGTAAA	TTTACTGGGCGTACTCCCCGCGCT
iMeta-crRNA1144	TTGCTGATTGGGTTTCTTCTCAAA	TTTGAGAAGAAACCCAATCAGCAA
iMeta-crRNA1145	CCTAGTGCCTTTCCAGTTTACAAA	TTTGTAAACTGGAAAGGCACTAGG
iMeta-crRNA1146	GTTTAAAGTTTGGTTTGTCATAAA	TTTATGACAAACCAAACTTTAAAC
iMeta-crRNA1147	AACCTTTATGTAAAGGCGTCGAAA	TTTCGACGCCTTTACATAAAGGTT
iMeta-crRNA1148	TTAGAAGGGAATTTGGCTCTGAAA	TTTCAGAGCCAAATTCCCTTCTAA
iMeta-crRNA1149	TCGTATACGAGAGTTAGATAAAAA	TTTTTATCTAACTCTCGTATACGA
iMeta-crRNA1150	CCTTATCTGATGTAAAGGAGAAAA	TTTTCTCCTTTACATCAGATAAGG
iMeta-crRNA1151	AGAAACCATCATGGACTTTATAAA	TTTATAAAGTCCATGATGGTTTCT
iMeta-crRNA1152	GGGGTGTAAAGCATGCAAATCAAA	TTTGATTTGCATGCTTTACACCCC
iMeta-crRNA1153	TTAAATTTTGGCCCTGCTCCCAAA	TTTGGGAGCAGGGCCAAAATTTAA
iMeta-crRNA1154	GCTTCTAATGGAAGCCACTGTAAA	TTTACAGTGGCTTCCATTAGAAGC
iMeta-crRNA1155	TTTGACCGGCACCTTTGGTGCAAA	TTTGCACCAAAGGTGCCGGTCAAA
iMeta-crRNA1156	GGTGATTTGGGAGCAGGGCCAAAA	TTTTGGCCCTGCTCCCAAATCACC
iMeta-crRNA1157	ACCCCGTCAACGTTGAACTCAAAA	TTTTGAGTTCAACGTTGACGGGGT
iMeta-crRNA1158	ATGAAAAGTGGAACAACCATCAAA	TTTGATGGTTGTTCCACTTTTCAT
iMeta-crRNA1159	CCCAATCAGCAACCTTTAAAGAAA	TTTCTTTAAAGGTTGCTGATTGGG
iMeta-crRNA1160	ATTGAGACATTCTGGGCTGCAAAA	TTTTGCAGCCCAGAATGTCTCAAT
iMeta-crRNA1161	GATAAAGTCCATTATTTTGGTAAA	TTTACCAAAATAATGGACTTTATC
iMeta-crRNA1162	ATGTGCCAATCACACTCACCTAAA	TTTAGGTGAGTGTGATTGGCACAT
iMeta-crRNA1163	ACGTTGCAGAGTAACACTTTCAAA	TTTGAAAGTGTTACTCTGCAACGT
iMeta-crRNA1164	GACCCATAATTTGGATTAGACAAA	TTTGTCTAATCCAAATTATGGGTC
iMeta-crRNA1165	GGAGAGTTCACTAGTGAATAAAAA	TTTTTATTCACTAGTGAACTCTCC
iMeta-crRNA1166	CCCAGGTTCTCTGGTGGAGATAAA	TTTATCTCCACCAGAGAACCTGGG
iMeta-crRNA1167	TCGCCGGGTTCGGCGAAAACAAAA	TTTTGTTTTCGCCGAACCCGGCGA
iMeta-crRNA1168	CTATGGAATCGTGATTGCACGAAA	TTTCGTGCAATCACGATTCCATAG
iMeta-crRNA1169	ACAACCTGAACAAGGTGTTTAAAA	TTTTAAACACCTTGTTCAGGTTGT
iMeta-crRNA1170	GTCGTATACGAGAGTTAGATAAAA	TTTTATCTAACTCTCGTATACGAC
iMeta-crRNA1171	TTTGCACCAAAGGTGCCGGTCAAA	TTTGACCGGCACCTTTGGTGCAAA
iMeta-crRNA1172	ACTTGGCTGGATGCTTTGCAGAAA	TTTCTGCAAAGCATCCAGCCAAGT
iMeta-crRNA1173	AAAATCGCGTTCGCCCTTCGCAAA	TTTGCGAAGGGCGAACGCGATTTT
iMeta-crRNA1174	GCGAAGGGCGAACGCGATTTTAAA	TTTAAAATCGCGTTCGCCCTTCGC
iMeta-crRNA1175	CCAGGGTCTGGAATAGCGCATAAA	TTTATGCGCTATTCCAGACCCTGG
iMeta-crRNA1176	ACACGCTTTAACATGCTCACCAAA	TTTGGTGAGCATGTTAAAGCGTGT
iMeta-crRNA1177	ATGGATAATCCTGCTATCCAAAAA	TTTTTGGATAGCAGGATTATCCAT
iMeta-crRNA1178	TTTAGCCTGCACAAGCTGACCAAA	TTTGGTCAGCTTGTGCAGGCTAAA
iMeta-crRNA1179	CAGAAGAAATAGTAGAAATAGAAA	TTTCTATTTCTACTATTTCTTCTG
iMeta-crRNA1180	CTAAATGGGGGGCAAAAGTGGAAA	TTTCCACTTTTGCCCCCCATTTAG
iMeta-crRNA1181	TGCCCCCTAATGTTGAACAGAAAA	TTTTCTGTTCAACATTAGGGGGCA
iMeta-crRNA1182	CGGCGCTCAGGCTGCCGACGCAAA	TTTGCGTCGGCAGCCTGAGCGCCG
iMeta-crRNA1183	AAGTACCGCCGCCAGGAAAGCAAA	TTTGCTTTCCTGGCGGCGGTACTT
iMeta-crRNA1184	CATAGTAATTATCATTTGGTTAAA	TTTAACCAAATGATAATTACTATG
iMeta-crRNA1185	TAAAGGCGTTACCAGCGAGCAAAA	TTTTGCTCGCTGGTAACGCCTTTA
iMeta-crRNA1186	GGAGGATTCGTTTCCTAGGCCAAA	TTTGGCCTAGGAAACGAATCCTCC
iMeta-crRNA1187	CAGCTGCTTGACAATCATGGCAAA	TTTGCCATGATTGTCAAGCAGCTG
iMeta-crRNA1188	ATAGTACCTAAATGGGGGGCAAAA	TTTTGCCCCCCATTTAGGTACTAT
iMeta-crRNA1189	CCGGGTACGGAGTTATTCGAGAAA	TTTCTCGAATAACTCCGTACCCGG
iMeta-crRNA1190	TCTGAACCATTGGCTATGGGAAAA	TTTTCCCATAGCCAATGGTTCAGA
iMeta-crRNA1191	GACTAGTCACGCCCTGGTACAAAA	TTTTGTACCAGGGCGTGACTAGTC
iMeta-crRNA1192	AAAAAACGAATGAATTAAAATAAA	TTTATTTTAATTCATTCGTTTTTT
iMeta-crRNA1193	CCGACGTTCGTCATTGGTAATAAA	TTTATTACCAATGACGAACGTCGG
iMeta-crRNA1194	GATAGTACCTAAATGGGGGGCAAA	TTTGCCCCCCATTTAGGTACTATC
iMeta-crRNA1195	GGTGTTTCTCCAAATATCTACAAA	TTTGTAGATATTTGGAGAAACACC
iMeta-crRNA1196	AAGTTTCCCTTTCACCAAACCAAA	TTTGGTTTGGTGAAAGGGAAACTT
iMeta-crRNA1197	AGGCCGGTGCCTTTAAAGGCCAAA	TTTGGCCTTTAAAGGCACCGGCCT
iMeta-crRNA1198	AAATCACCCTTCAAACCGCAGAAA	TTTCTGCGGTTTGAAGGGTGATTT
iMeta-crRNA1199	ATGCCACACGCCTGTATTACAAAA	TTTTGTAATACAGGCGTGTGGCAT
iMeta-crRNA1200	CCTGCATCACCAGTGGCAGGCAAA	TTTGCCTGCCACTGGTGATGCAGG
iMeta-crRNA1201	TTTAAATGGGGGCCTAATTGTAAA	TTTACAATTAGGCCCCCATTTAAA
iMeta-crRNA1202	ATTAAATGTTGCTCAGCTCAAAAA	TTTTTGAGCTGAGCAACATTTAAT
iMeta-crRNA1203	TCAAATTTGCTCAAACGTTTCAAA	TTTGAAACGTTTGAGCAAATTTGA
iMeta-crRNA1204	CATCGCGTGGGACTCCGGCGGAAA	TTTCCGCCGGAGTCCCACGCGATG
iMeta-crRNA1205	GGGAAAGCCACTCAAGTGAACAAA	TTTGTTCACTTGAGTGGCTTTCCC
iMeta-crRNA1206	AACCTGGTGCAGCAGATCGCTAAA	TTTAGCGATCTGCTGCACCAGGTT
iMeta-crRNA1207	CTAGTGCCTTTCCAGTTTACAAAA	TTTTGTAAACTGGAAAGGCACTAG
iMeta-crRNA1208	TTTTAAAGTCCCCTCCTTTATAAA	TTTATAAAGGAGGGGACTTTAAAA
iMeta-crRNA1209	ATCACACTCACCTAAATCGGGAAA	TTTCCCGATTTAGGTGAGTGTGAT
iMeta-crRNA1210	AATATTTTAACAAACAAATCAAAA	TTTTGATTTGTTTGTTAAAATATT
iMeta-crRNA1211	TGCTATTTGAAACGTTTGAGCAAA	TTTGCTCAAACGTTTCAAATAGCA
iMeta-crRNA1212	GTTAAAACTGTGGTATTTTCAAAA	TTTTGAAAATACCACAGTTTTAAC
iMeta-crRNA1213	AATGGCTGGGTCGAGCGCCCGAAA	TTTCGGGCGCTCGACCCAGCCATT
iMeta-crRNA1214	CCATCTGTCCATGATTTTGAGAAA	TTTCTCAAAATCATGGACAGATGG
iMeta-crRNA1215	GATTGGGAAATAATGCTATCTAAA	TTTAGATAGCATTATTTCCCAATC
iMeta-crRNA1216	CTTTAGTATCTTATAATATTCAAA	TTTGAATATTATAAGATACTAAAG
iMeta-crRNA1217	ACTGAACGGTGTGCGGAAGGAAAA	TTTTCCTTCCGCACACCGTTCAGT
iMeta-crRNA1218	AGAATAAGAAAGATTAAAGTTAAA	TTTAACTTTAATCTTTCTTATTCT
iMeta-crRNA1219	GGCGTCTAAGGACGCCCCAACAAA	TTTGTTGGGGCGTCCTTAGACGCC
iMeta-crRNA1220	AATCCTCCTCCGCGAAGGCCGAAA	TTTCGGCCTTCGCGGAGGAGGATT
iMeta-crRNA1221	TAAAGTCCATGATGGTTTCTCAAA	TTTGAGAAACCATCATGGACTTTA
iMeta-crRNA1222	GTTAGGGCTGTGGACTTAGGGAAA	TTTCCCTAAGTCCACAGCCCTAAC
iMeta-crRNA1223	GGCCACTAAAGGCAGGCCGCAAAA	TTTTGCGGCCTGCCTTTAGTGGCC
iMeta-crRNA1224	TGCGTTGCAGATGTTCTGGCCAAA	TTTGGCCAGAACATCTGCAACGCA
iMeta-crRNA1225	ACAAAGAAATACTCCACCATGAAA	TTTCATGGTGGAGTATTTCTTTGT
iMeta-crRNA1226	TCAATCGAACTGTGCGTTAAAAAA	TTTTTTAACGCACAGTTCGATTGA
iMeta-crRNA1227	TCTGTTTTTAAAAGAATATGTAAA	TTTACATATTCTTTTAAAAACAGA
iMeta-crRNA1228	TAGTTTTCTTTGAAAGAAATCAAA	TTTGATTTCTTTCAAAGAAAACTA
iMeta-crRNA1229	AATTTCTCCGGCTCAGCAAACAAA	TTTGTTTGCTGAGCCGGAGAAATT
iMeta-crRNA1230	CAGATCGCTAAAACCTGCCCGAAA	TTTCGGGCAGGTTTTAGCGATCTG
iMeta-crRNA1231	ATGCCTATTGTATAAATACTTAAA	TTTAAGTATTTATACAATAGGCAT
iMeta-crRNA1232	TACTACAGAATAAGAAAGATTAAA	TTTAATCTTTCTTATTCTGTAGTA
iMeta-crRNA1233	TTAGGGCTGTGGACTTAGGGAAAA	TTTTCCCTAAGTCCACAGCCCTAA
iMeta-crRNA1234	CCCCTCGGGGAGCGCCACCATAAA	TTTATGGTGGCGCTCCCCGAGGGG
iMeta-crRNA1235	AGTGGTATCTACCACAGTAACAAA	TTTGTTACTGTGGTAGATACCACT
iMeta-crRNA1236	TAGGGAAAAAGTTTTCATCTAAAA	TTTTAGATGAAAACTTTTTCCCTA
iMeta-crRNA1237	AGAAAATTCATATTGTCCACCAAA	TTTGGTGGACAATATGAATTTTCT
iMeta-crRNA1238	TTACCCGCCTAAACGAATGGGAAA	TTTCCCATTCGTTTAGGCGGGTAA
iMeta-crRNA1239	AAGAGGTATACAAAGTACTACAAA	TTTGTAGTACTTTGTATACCTCTT
iMeta-crRNA1240	ATGTCCTGTACTCCTTGTCAAAAA	TTTTTGACAAGGAGTACAGGACAT
iMeta-crRNA1241	CTGTAATTTCTCCGGCTCAGCAAA	TTTGCTGAGCCGGAGAAATTACAG
iMeta-crRNA1242	GTGGCATCAGCAGCAACAGCGAAA	TTTCGCTGTTGCTGCTGATGCCAC
iMeta-crRNA1243	ATCCATACATACGTTATCTACAAA	TTTGTAGATAACGTATGTATGGAT
iMeta-crRNA1244	ATTTGGAGTAGGCAATGAGAGAAA	TTTCTCTCATTGCCTACTCCAAAT
iMeta-crRNA1245	CTATGAATGGAAATGAGTTCCAAA	TTTGGAACTCATTTCCATTCATAG
iMeta-crRNA1246	TGCTCTGCGTATTCCAAACATAAA	TTTATGTTTGGAATACGCAGAGCA
iMeta-crRNA1247	ATTACTTGGAACAACTCTACTAAA	TTTAGTAGAGTTGTTCCAAGTAAT
iMeta-crRNA1248	GATTCTTGATAATTTCCATCAAAA	TTTTGATGGAAATTATCAAGAATC
iMeta-crRNA1249	AAATCAAAAGTTTTTTCTTCTAAA	TTTAGAAGAAAAAACTTTTGATTT
iMeta-crRNA1250	GCAGGGAAATGTTCCGCCTCGAAA	TTTCGAGGCGGAACATTTCCCTGC
iMeta-crRNA1251	CTCTGCTCTCCCTGGGCAGGGAAA	TTTCCCTGCCCAGGGAGAGCAGAG
iMeta-crRNA1252	GAAAAAGTTTTCATCTAAAATAAA	TTTATTTTAGATGAAAACTTTTTC
iMeta-crRNA1253	GCCAGCTGTGGGCCTCCAAATAAA	TTTATTTGGAGGCCCACAGCTGGC
iMeta-crRNA1254	CTTCTGTCTAAGACTCCCATCAAA	TTTGATGGGAGTCTTAGACAGAAG
iMeta-crRNA1255	CAATATGAATTTTCTGTTTTTAAA	TTTAAAAACAGAAAATTCATATTG
iMeta-crRNA1256	TGGGCGCAGGCAGAAGAGCAGAAA	TTTCTGCTCTTCTGCCTGCGCCCA
iMeta-crRNA1257	ACGCTATGCTGGATACGCTGAAAA	TTTTCAGCGTATCCAGCATAGCGT
iMeta-crRNA1258	GGCCCTCCCGGCCCATTTGGTAAA	TTTACCAAATGGGCCGGGAGGGCC
iMeta-crRNA1259	AACAAGGGAAAATCCCAGTCCAAA	TTTGGACTGGGATTTTCCCTTGTT
iMeta-crRNA1260	TCAAATTGATTTGGAAGAGATAAA	TTTATCTCTTCCAAATCAATTTGA
iMeta-crRNA1261	GACGCTATGCTGGATACGCTGAAA	TTTCAGCGTATCCAGCATAGCGTC
iMeta-crRNA1262	GTAGACTTCTATCTCATCCACAAA	TTTGTGGATGAGATAGAAGTCTAC
iMeta-crRNA1263	GCATCCTTACTTACAGAGTTCAAA	TTTGAACTCTGTAAGTAAGGATGC
iMeta-crRNA1264	ACGCTAAACCTAGCAGCAGGCAAA	TTTGCCTGCTGCTAGGTTTAGCGT
iMeta-crRNA1265	GGGTAAAGTTTGCGCCCTCGGAAA	TTTCCGAGGGCGCAAACTTTACCC
iMeta-crRNA1266	CCAGCCATACTTCCTCAGGTTAAA	TTTAACCTGAGGAAGTATGGCTGG
iMeta-crRNA1267	GATGGTGAATAATTAGTGATCAAA	TTTGATCACTAATTATTCACCATC
iMeta-crRNA1268	AGGAAGTATGGCTGGCAAACCAAA	TTTGGTTTGCCAGCCATACTTCCT
